# Supplementary material for: The effect of probe geometry on rind puncture resistance testing of maize stalks
Source: Plant Methods. 2020 May 8;16:65. doi: 10.1186/s13007-020-00610-8 (PMC7206738; doi:10.1186/s13007-020-00610-8)
Supplement: Supplementary file 1 — Additional file 1. Text file providing an in depth explanation of the data contained in Additional Files 2 and 3. [file 13007_2020_610_MOESM1_ESM.txt]

README: This file contains information related to the geometric, bending, and rind puncture characteristics of ~1000 maize stalks. 
Each stalk is on a single row, with test data columns described below:

RPR.Properties.VariableDescriptions = ...,
    {'Set: the ID code for bundles of 10 stalks', ...,
     'Hybrid: categorical variable', ...,
     'Density: planting density', ...,
     'Rep: categorical replicate', ...,
     'Loc: categorical location', ...,
     'Stalk: the stalk specimen number', ...,
     'rindThick: rind thickness (mm)', ...,
     'MajDiam: Minor diameter in mm', ...,
     'MinDiam: minor diameter (mm)', ...,
     'SecMod: SectionModulus (mm^4)', ...,
     'YM: Longitudinal Youngs Modulus of the rind (GPa)',  ...,
     'BendStrength: bending strength (Nm)', ...,
     'RPR_Sharp_Slope: the slope of the RPR force/deformation curve 5 cm below the node (N/mm)', ...,
     'RPR_Sharp_yield: the yield point of the RPR force/deformation curve 5 cm below the node (N)', ...,
     'RPR_Sharp_maxForce: the maximum force of the RPR force/deformation curve 5 cm below the node (N)', ...,
     'RPR_Sharp_enegy: the energy (integral) of the RPR force/deformation curve up to yield point, 5 cm below the node (Joules)', ...,
     'CTimage: a 16-bit CT cross-section corresponding to the stalk 5cm below the node. Images are calibrated to each other (i.e., grayscale values are consistent between images).'};
