# Supplementary material for: The effect of probe geometry on rind puncture resistance testing of maize stalks
Source: Plant Methods. 2020 May 8;16:65. doi: 10.1186/s13007-020-00610-8 (PMC7206738; doi:10.1186/s13007-020-00610-8)
Supplement: Supplementary file 2 — Additional file 2. Data table in .csv format containing geometric, material property, bending strength, and rind puncture data obtained in this study. [file 13007_2020_610_MOESM2_ESM.csv]

Set	Hybrid	Density	Rep	Loc	Stalk	rindThick	MajDiam	MinDiam	SecMod	YM	BendStrength	RPR_Sharp_Slope	RPR_Sharp_yield	RPR_Sharp_maxForce	RPR_Sharp_energy
3409	5	3	3	1	3	0.679450037956238	13.1762923369194	10.9026512362212	60.7794659943953	12.7281935407756	2.51018	7.11538	10.19946	10.20592	12.63973
1217	2	4	2	1	2	0.601112188911438	13.5318589581311	11.9110504315739	60.8543330541283	10.2566667294743	1.83146	2.2738	6.81315	8.64898	13.80936
3729	2	5	2	1	1	0.5655294059515	13.8684452968485	12.2526738793791	61.9670172327824	14.9673776447951	3.39343	3.96312	8.11995	10.7083	10.9827
9633	1	5	2	2	5	0.590984357070923	15.124654313278	12.5321869387984	67.8911183781592	13.0048390304417	2.77428	1.71535	4.70413	6.46558	7.80344
0817	3	5	1	2	4	0.777166292190552	15.3418411597484	11.00002500566	70.4821404256888	14.0745532131797	3.11511	4.77519	11.80003	12.37608	21.16701
7825	4	4	2	1	7	0.76424688076973	14.2217939990751	11.0798440221407	71.4193378163317	13.9778981079294	2.49218	7.57655	12.27331	12.29287	17.77406
0817	3	5	1	2	8	0.712030288696289	16.1304213848129	11.5886249040144	71.8691441525532	16.456248916584	4.8491	3.86911	8.90688	9.39185	15.43339
0289	4	1	2	1	7	0.859192445039749	14.5405662697898	9.92054730023757	73.1867657855588	15.888218271675	3.70943	4.96448	10.24365	10.8418	16.12885
1265	2	3	3	1	7	0.72550013923645	14.0526160071145	11.9706470670831	73.8604515004032	11.8394019579006	3.36571	6.31778	9.33578	9.34597	12.50578
1889	5	5	1	2	10	0.900434354782104	14.6551089788902	10.4809536059765	74.3751605750598	7.20870956592704	3.65254	8.03597	13.74622	18.2187	19.88018
0817	3	5	1	2	1	0.787986888885498	15.7550869697268	11.0407060037533	74.5807357252774	17.4861703377892	5.08392	5.06513	11.4866	12.19187	19.23998
7361	3	5	3	1	4	0.718386162185669	15.3996234139205	12.0644457241886	75.952721080274	15.3754287575127	3.53164	7.34086	12.33385	12.33428	17.96227
4801	3	5	2	1	2	0.616854225158691	16.2854756627831	12.8681709446479	78.2535833023178	15.5547231231156	4.03953	4.37901	10.39781	11.84577	17.98684
7121	1	4	2	2	3	0.586433251190186	16.132152109817	13.3176238971897	79.9696620260306	12.4266734382101	3.07231	4.75895	6.99267	7.02351	8.96308
5841	3	2	2	2	2	0.956321897506714	13.9607082426343	11.3982156879122	80.1629129938503	11.1754483378716	3.13118	4.71785	11.00609	12.61034	19.02672
1105	1	4	3	1	3	0.563620672225952	17.4622245251885	13.2845607173387	80.8705706363673	NaN	NaN	4.17575	7.71958	7.76494	12.72977
0817	3	5	1	2	7	0.635492475032806	16.7099257659669	12.9112566260797	82.0907742158397	14.8293002659594	4.26262	5.13626	12.15739	12.87501	20.56125
3377	3	5	2	2	8	0.790224344730377	16.1134602243991	11.9499413946129	83.6541966687755	14.3181022878403	4.75526	6.90645	15.9667	17.37409	26.11217
2897	4	5	3	1	10	0.783968710899353	14.7210862836285	11.7407306085889	83.6938949342769	14.0230703867297	4.88178	11.89131	16.37554	16.39304	19.49863
6401	4	4	2	2	2	0.743400715827942	16.4381136770826	12.3137485854016	84.53206900257	12.6337944183564	3.91967	5.82993	10.64042	11.38365	14.76652
6353	4	5	1	2	3	0.738428812408447	16.3497971424288	11.9364843466906	85.7253369674252	13.3555406836092	3.91533	5.70561	9.15007	9.15923	13.61517
6193	2	2	2	1	1	0.691743104934692	15.3978265594666	12.9745113806217	86.819804994118	14.2507419656824	3.76965	5.21279	11.88024	12.25225	20.34353
5793	3	3	1	2	3	0.722171487808227	16.7256820789	12.815163850439	87.6609008300042	13.7106768170284	5.55774	6.39421	10.83723	11.84305	14.04881
1217	2	4	2	1	8	0.680945766448975	15.601736323116	13.1390001492814	87.7306849862443	10.7510128703535	3.73304	6.1616	14.06276	15.59494	23.76096
6913	5	2	2	2	1	0.703867066383362	15.4129251963073	12.9550200799504	88.0181957282641	21.2719581579901	7.62339	5.83526	10.62154	12.98843	15.89565
3377	3	5	2	2	1	0.724021110534668	16.674953331096	12.8193830724124	88.9957571010928	15.3329969904997	6.02678	6.84595	16.9891	21.34771	30.41505
7361	3	5	3	1	1	0.701842925262451	15.7889291425383	12.9885268943441	89.085836501326	16.4476259410589	5.61793	9.04282	12.97124	13.01717	17.22323
5841	3	2	2	2	1	0.848763366699219	15.3465206164171	12.3075268105074	89.9238995177955	12.350587850757	3.89454	4.43657	11.04793	11.35593	20.19594
9745	2	5	1	2	9	0.680033991336823	15.8525829137885	13.4929428232375	90.5055236571838	12.6615469517522	4.70308	6.31296	13.11559	16.92578	19.75244
9633	1	5	2	2	7	0.731806560516357	17.200847162569	12.7889186543129	91.9833739536965	12.1655085428528	3.42804	7.40811	11.81294	11.83733	16.94384
4849	3	4	3	1	10	0.682588346481323	17.2204388107106	13.3488223081596	93.8843758455327	16.3643521156593	4.73817	NaN	NaN	NaN	NaN
3841	4	4	1	2	6	0.715606201171875	16.1977221183644	13.1463140584537	94.0376314940271	12.8860973716119	5.55636	5.51402	9.89859	11.48598	13.91525
6289	2	5	3	1	5	0.705832295179367	15.7068513178831	13.4620164578993	94.3472695505536	13.4076869653155	4.80257	4.51624	9.66566	10.28272	15.75243
8913	4	5	2	2	10	0.751545391082764	16.5255592479094	12.6794361319644	94.7189359044063	14.2980588018855	5.40872	6.72661	16.11639	17.16399	27.23201
5841	3	2	2	2	6	0.79262885427475	16.7004684523028	12.7982662095843	95.4202403062186	15.4388409573789	6.56694	5.28475	11.49499	14.36962	18.48709
8305	3	4	1	2	1	0.712069546222687	16.9799278462793	13.2181702055809	96.361213839373	NaN	NaN	4.59717	11.80522	13.973	21.07786
2049	1	3	1	2	9	0.708038555145264	16.3398200533044	13.5971474783607	96.8939907429881	14.0052357863395	4.77537	6.76971	12.05486	12.27009	17.39257
7361	3	5	3	1	3	0.72457778263092	16.7789675283104	13.4302868619784	97.4601741619641	16.788584738176	6.30866	8.40892	14.26734	16.91899	19.39271
1937	5	4	2	2	2	0.72114378118515	16.6692267374919	13.4531859667193	98.0104292677412	11.2950924862809	4.84509	4.52479	11.79114	12.57263	21.74727
9697	2	1	1	2	1	0.784403500556946	15.7609278798262	13.4589639586527	99.3563076665726	11.9132347333027	6.09349	7.9212	12.60528	12.74482	17.39285
9745	2	5	1	2	2	0.766010603713989	15.56737885415	13.4139556003066	99.382120530725	12.5254623631397	4.35456	5.46785	9.51352	10.82701	12.45363
4849	3	4	3	1	9	0.669578484943935	17.5266966021498	13.7998479993836	100.540158343711	16.5173384836628	5.21306	NaN	NaN	NaN	NaN
7073	1	5	1	2	10	0.668658186721802	17.1831606674523	14.0653943740455	100.817294162517	9.79543682157006	4.53753	4.91064	8.33627	8.93844	9.97531
3617	1	5	3	1	7	0.74483122215271	17.5911469238064	13.7566905525256	100.886511140765	NaN	NaN	7.8803	12.19195	12.19446	17.26163
3681	2	1	2	1	1	0.819755395889282	16.007159608794	13.134453250692	101.832913922233	17.0651603716861	6.7088	10.4754	24.7586	26.53296	42.40197
0817	3	5	1	2	3	0.848396281242371	17.5105273601713	12.9747757863445	102.065398277983	12.7820400526685	5.58849	5.91138	13.48034	15.17195	21.16313
4561	1	4	1	2	7	0.732746856689453	16.6297798830424	13.5231817611276	102.238619939814	14.5006881282853	5.63423	5.91482	10.52871	11.23618	15.79978
0817	3	5	1	2	10	0.807957253932953	17.2582103984238	13.0414914946797	102.338821557135	12.0377431548164	5.41476	4.56005	10.76621	11.33219	18.74934
3617	1	5	3	1	10	0.74483816986084	16.2553008232108	13.752486068233	102.441015555246	14.9986515635323	5.62844	7.22519	12.73571	14.87498	15.92328
3729	2	5	2	1	8	0.672957717132568	16.4575722612445	14.5170580714229	102.676372742881	12.6909851245646	5.0953	5.44771	10.24426	12.23519	14.13517
5793	3	3	1	2	5	0.722872097969055	18.0516192831288	13.7467838776475	102.705484896378	18.1429185176064	8.82336	6.8064	11.22571	12.5237	15.47928
2289	3	4	2	1	8	0.704284667423793	16.8237761106596	13.9698015355004	103.240144669712	15.8855802157591	5.1297	5.9448	13.87703	14.09365	23.83535
2305	2	5	2	2	9	0.704450610637665	16.6446169938136	14.2386773545296	103.360269011326	11.4946648186232	4.88718	4.79088	9.52759	10.03545	11.49671
3617	1	5	3	1	8	0.699136506557465	17.2195735522218	14.1706482201088	104.006147405049	9.81407397607076	1.45991	4.83322	9.18856	11.67957	14.88103
5825	5	1	2	1	1	0.797615852594376	16.3877952287335	13.3256044018151	104.392539605968	13.9005913936964	6.99479	NaN	NaN	NaN	NaN
9793	2	4	2	2	7	0.639674904823303	17.2460837919053	14.4850648165091	104.645665182043	15.4746951348871	6.58907	6.18035	10.24967	10.56782	14.41677
4801	3	5	2	1	3	0.731014938354492	16.7820274628044	13.7984552663388	105.31318839812	16.3525178007516	6.30365	5.62086	11.95757	12.45086	19.23085
1889	5	5	1	2	9	0.734717047691345	17.8247207829668	13.6595870048162	105.816050329281	10.2209013418027	4.28804	5.16177	9.74456	11.31465	14.47914
0865	3	4	2	2	5	0.674677760532924	18.1609764117	14.3682174478822	106.220454866164	15.0666936408565	6.50514	6.78507	13.8426	15.19636	21.3038
3377	3	5	2	2	3	0.831062214374542	17.2229051733086	13.0748933615096	106.35141231566	11.8699005785405	5.32998	7.17934	17.63155	18.92612	30.8288
3377	3	5	2	2	2	0.921672713756561	16.8539766502801	12.9044041780229	106.745964488219	13.2015757002179	5.42803	6.58026	15.73211	19.78186	27.49443
2897	4	5	3	1	2	0.735677552223206	16.5560212953696	13.7587372891887	106.815979807153	15.3506605872736	6.3409	6.06268	10.90183	13.98932	14.74062
0817	3	5	1	2	9	0.740681048870087	19.8384844898929	13.6661938606847	107.581724634389	13.7285914358055	6.24161	4.99567	11.74567	12.25082	20.11911
0817	3	5	1	2	5	0.801114065170288	17.4268130725052	13.3695965239793	107.876367804317	15.2975067380621	5.99874	7.39055	19.18722	19.32777	35.03877
1057	1	5	2	1	5	0.81589307641983	16.2407032372112	13.4922921949957	108.578815996815	16.7835474158302	6.55868	7.72864	20.73878	22.32471	38.05041
2289	3	4	2	1	7	0.714228010940552	17.962951816528	14.0427399985299	108.731286168376	13.7905703315194	4.33128	5.13461	10.83955	12.29317	17.28497
6241	2	1	3	1	1	0.783145939350128	16.2519276239935	13.870580447627	109.094725380292	13.2759761616021	7.00298	8.49137	16.70024	17.74747	25.44992
8353	3	3	2	2	10	0.691006270980835	18.1805620644197	14.5093996691761	109.523018833397	16.1020350768829	5.73468	3.85538	9.67679	11.36506	15.57636
2305	2	5	2	2	7	0.717867458071027	17.6117791828159	14.4517260307264	109.608929556295	11.4537559367603	5.14849	6.76734	9.43721	9.4591	12.7514
8865	4	1	2	2	9	0.769364268166678	16.9584976574938	13.7398600331638	111.372013770591	13.3820777653167	7.55766	9.94283	24.43361	25.57606	42.69467
1889	5	5	1	2	8	0.729765708446503	17.1621585566228	14.4438708180785	111.551486632155	10.7462909545266	4.1115	5.75671	9.27478	9.59701	12.63078
1937	5	4	2	2	8	0.717582082748413	19.3703456491116	13.8487960603136	111.678809274868	11.2162814462841	5.18637	3.79534	10.75782	11.30581	21.24808
8545	1	4	2	1	6	0.68943253326416	17.9052387761147	14.6098814059771	112.036852586907	NaN	NaN	4.77832	8.61837	10.33826	13.46193
8593	1	3	3	1	7	0.755200686454773	17.1788226870598	14.1914567281068	112.360457049755	12.9661315033186	5.11784	12.06388	19.81984	20.67458	24.99039
3377	3	5	2	2	7	0.751670720100403	18.0223552066989	14.082217474651	113.107839454755	13.2950754840313	5.41914	5.9424	14.62067	15.58935	25.65446
5313	4	3	2	1	5	0.771240879058838	17.4379346202523	13.6185917774378	113.174443146883	10.7498126657102	4.57552	3.91538	9.05266	9.63356	15.50252
4849	3	4	3	1	7	0.741632633209229	18.7264054755087	14.1499524343241	113.728853809965	12.8475390276801	4.28544	NaN	NaN	NaN	NaN
4353	5	2	1	2	2	0.83394759979248	15.9708807534965	13.5505943504212	113.786856811448	11.3083479706472	6.10686	8.85778	15.48891	20.05203	22.58563
7121	1	4	2	2	9	0.709630606842041	17.5362038609842	14.6378066447396	113.854900453026	12.9228248263903	5.84678	6.67842	11.96104	13.65253	17.98991
0865	3	4	2	2	1	0.768143235206604	17.4770238353947	14.1984293380747	114.089758974006	14.3164744676151	7.7934	5.69356	13.7764	14.59145	24.14538
8545	1	4	2	1	10	0.735566059112549	17.4332503799785	14.4251984133042	114.158878400104	NaN	NaN	9.85283	16.4705	20.80335	22.13075
0849	5	3	2	1	9	0.813473063468933	17.126102356502	13.5927917859201	114.627276519767	13.4544635735332	5.24526	7.23642	11.71024	11.73668	17.08032
8705	2	3	2	1	2	0.702455012185233	17.2709040309884	14.6088094098258	115.233983341943	NaN	NaN	9.20623	21.07785	22.39063	34.83664
3729	2	5	2	1	5	0.618294558661325	18.38488371351	15.6329767583554	115.463201746962	14.3652555286414	6.64267	8.36725	12.00925	12.02647	15.86785
2337	3	3	3	1	8	0.722872941017151	18.0937510181689	14.51678445447	115.796798348277	16.2545314826822	9.32423	6.87827	17.19349	18.86203	30.41658
1105	1	4	3	1	2	0.695038877487183	18.4961044486439	14.6764181781878	116.098159288412	11.2159779117344	3.33055	4.96959	9.4406	10.34322	8.9
7281	2	3	2	2	2	0.745396446228027	17.0669996219463	14.7137455139763	116.653589083497	13.4254223438261	7.78736	6.85775	20.65782	23.45628	41.88783
9793	2	4	2	2	8	0.636600672912598	18.2675847338601	15.6928525725391	116.711184524739	14.6891739287912	7.03285	5.4228	10.12123	13.11602	14.27973
7265	3	2	2	1	8	0.825233076095581	17.0370534255991	13.794558927643	116.728044967243	16.0824530232715	8.14157	9.5006	14.65342	14.95522	16.07214
2305	2	5	2	2	2	0.594237424278259	19.1475422270798	16.0351999967444	116.733460335151	13.9025762928046	5.83835	6.51966	9.29811	9.31259	12.83466
5793	3	3	1	2	2	0.80483069229126	18.1284658961854	13.8370928098228	117.007446886337	15.8165558035622	8.10051	6.57859	11.92513	13.48405	14.89211
7281	2	3	2	2	7	0.799740908432007	16.5798175108705	14.5119784480755	117.424767070246	11.8659541055455	7.83379	6.97017	15.72206	17.85069	26.158
7825	4	4	2	1	5	0.885079380512238	17.0336612839834	13.2630267931977	117.495842165028	11.9687937499708	3.71522	7.07342	10.1777	10.21505	12.71562
8353	3	3	2	2	3	0.699873644256592	18.7612530761778	14.8307033508589	117.534290812952	14.7724511717555	7.88641	5.35987	12.31191	14.88044	17.56175
2305	2	5	2	2	5	0.644882564163208	18.142771703813	15.6227480064294	117.645738062335	13.5360129876583	6.3315	4.22212	8.24748	10.56213	11.82361
7265	3	2	2	1	5	0.863682030814035	16.6888669077535	13.3492010350771	118.12220315382	16.4107636168874	8.92314	11.87803	17.37644	19.88097	19.93991
2305	2	5	2	2	4	0.592064631462097	18.7309438738043	16.2057200214681	118.88374248585	NaN	NaN	5.29123	9.30795	10.91331	13.87306
3777	2	4	3	1	4	0.728139459371567	17.5929952524824	14.9515129672409	118.907831283239	12.2893443424924	6.88606	6.87972	12.7524	15.71907	19.39406
8353	3	3	2	2	4	0.737426512527466	18.463475414138	14.7422497449171	119.17665018209	14.0938448036953	7.066	4.65447	11.912	14.02644	21.12862
0865	3	4	2	2	7	0.699891958236694	18.9948895383344	15.0344092878465	119.437587536652	13.3396915157251	6.07414	5.89048	11.43222	13.18199	17.50525
1057	1	5	2	1	8	0.802873714828491	18.1116686373943	14.3130304083436	119.697725511702	10.6461403692978	1.63195	7.85467	21.21848	22.56084	40.37847
7281	2	3	2	2	4	0.790976292800903	17.1380441205772	14.3483498061787	119.745042342357	11.0178369428531	7.14664	7.41637	19.71657	21.41639	37.05807
3841	4	4	1	2	10	0.88175151014328	16.9942917231714	13.5690152149323	119.765036593814	12.0717039472869	7.6049	10.86241	14.72907	14.74722	18.46268
1265	2	3	3	1	5	0.666508443832397	18.2558657247247	15.3886578222009	119.913462702331	14.8372796591006	6.04421	6.85059	10.82811	10.88226	14.93801
6289	2	5	3	1	2	0.730478127479553	17.6179262642	14.8753531700626	119.917252659379	15.6406661661304	6.6588	6.65511	15.94498	17.9759	27.24136
5313	4	3	2	1	2	0.956796521186829	17.4310341079937	12.3015830357749	120.107612245928	14.9486904140826	4.81972	6.96884	18.13123	18.88545	32.83483
6033	1	3	2	1	3	0.771088158416748	18.3088699032026	14.2530799450277	120.632705781092	11.8705049492679	4.124	4.64503	14.25664	15.31881	29.807
5793	3	3	1	2	9	0.778995409011841	18.2729323796793	14.250572432452	120.695392494374	13.7848589226035	4.98542	6.45536	10.62685	11.80071	13.23025
6865	5	3	1	2	5	0.769960059642792	17.794057561185	14.7397835517452	120.874954390799	12.3657241518575	7.28561	8.29095	13.80934	15.5047	15.82449
0849	5	3	2	1	2	0.98957023021153	17.4798092567592	12.6285699332625	121.236329989866	12.4107319337717	6.04229	10.4496	17.41062	17.66396	24.37652
5841	3	2	2	2	5	0.877870222091675	18.4231337093824	14.0248894669066	121.263165359679	13.639914695849	7.40767	6.22362	13.45824	15.30338	21.33607
3617	1	5	3	1	9	0.757960639953613	18.0175239446036	14.5914718172004	121.480253216992	10.2264621216735	3.72917	4.61895	6.81756	7.17866	9.26336
9537	1	2	1	2	1	0.771727293014526	17.4115878225477	14.6084246291153	121.581727537781	13.5050810673187	6.81563	8.8429	13.5162	13.56964	18.12416
8353	3	3	2	2	7	0.7327913646698	18.7095303999695	14.959323161489	122.133887870177	15.6897440910465	7.58168	4.83849	11.53875	14.28274	18.14815
1377	4	2	2	2	10	0.733377594811576	18.0860506932599	14.6964757419944	122.187036221025	12.4424040284241	8.76082	6.00275	10.97001	13.12485	14.70054
2897	4	5	3	1	7	0.80877459526062	17.2363531334293	14.0009297852557	122.218701805668	14.5567476600086	7.62269	7.57555	12.62524	13.25333	17.48984
6033	1	3	2	1	1	0.717004396438599	18.2066066196666	14.9107006379346	122.355784235065	12.7245212973921	8.42065	5.4348	12.63325	13.39188	21.377
4801	3	5	2	1	10	0.717059690475464	18.9207058246801	14.959704703234	123.094066988877	15.9400155475379	7.80867	6.81601	14.60251	15.70114	23.24596
0865	3	4	2	2	6	0.769990777587891	18.6418008623402	14.6841804823301	123.300588118563	15.4088885972527	8.38108	3.93837	9.74821	12.1564	15.73119
4801	3	5	2	1	1	0.744790276050568	18.4215093759226	15.0098618786658	123.353962464565	13.7831500556239	6.86482	5.93989	13.47018	15.83367	22.41375
4801	3	5	2	1	7	0.776111589431763	18.1244915023342	14.6332926956649	123.57383403362	NaN	NaN	7.24582	16.97899	18.54732	27.94637
3889	4	3	2	2	2	0.940860290050507	17.4909479173713	13.0630943433488	124.034414822692	11.2482031121887	7.30586	6.33143	19.41489	20.28534	39.78293
1105	1	4	3	1	1	0.708354487419128	18.5556167558842	14.6197828471228	124.149960802853	9.60510248445823	1.43183	7.54187	13.86808	14.3124	20.87887
9825	3	2	3	1	3	0.716574603080749	18.0154393153734	14.9327956941015	124.164468610087	16.8554539000328	7.78011	NaN	NaN	NaN	NaN
8385	5	1	3	1	4	0.883068410600935	17.0321037400848	13.955339449322	124.580093520638	11.2108689149809	8.12743	9.76073	16.79823	19.85819	19.36461
0865	3	4	2	2	2	0.788359441757202	18.5834919556118	14.7945594141896	125.789792694792	12.6008278567947	6.6595	5.67241	11.80937	12.82232	18.45677
0337	4	5	2	1	5	0.924528545379639	17.7209504611105	13.3914675924701	126.004337481754	12.5353247760197	2.00381	5.84692	13.46039	14.5303	22.21754
3377	3	5	2	2	10	0.774868868350983	19.0233511411435	14.6641889444531	126.476860923609	13.1009520608812	7.38964	7.06882	18.12034	19.46739	33.14882
7873	4	3	3	1	7	0.722372554779053	18.7168140851809	14.6937360499547	126.99846378348	10.933838118279	4.91679	NaN	NaN	NaN	NaN
9377	5	4	1	2	1	0.751025542831421	18.0730773033118	15.0987546846417	127.132515332634	11.4643398430705	5.30899	9.17964	16.76519	18.23973	23.92327
1889	5	5	1	2	3	0.779867086029053	17.8893526806852	14.856478422941	127.453265627639	10.6209889362176	5.5921	5.05102	9.57089	11.05219	13.84725
2305	2	5	2	2	10	0.762501936721802	17.5714460599618	15.205735697432	127.830003607485	14.9690169086276	8.03132	8.19609	13.79344	14.30208	19.80069
8705	2	3	2	1	8	0.808577954292297	17.2086431032956	14.7740500725586	128.101682173488	13.858411686475	6.64331	8.14721	16.68314	18.46541	25.94282
3617	1	5	3	1	5	0.724964173180716	18.7770524650826	15.4753530919417	128.176085392857	13.3851193617977	5.73359	10.07149	17.29689	17.49479	24.45418
2337	3	3	3	1	1	0.740913674354553	18.4710827485085	14.9851925578437	129.0847738784	15.2367649861385	9.07578	7.04148	16.40747	18.15916	28.07503
3409	5	3	3	1	2	0.904776988506317	17.674251293137	13.6501846970354	129.294998857148	13.7484243518529	7.71405	12.83817	19.65745	19.69382	26.20195
9745	2	5	1	2	8	0.728983328819275	18.3438857796934	15.5805978358428	129.368741756905	12.7011543114565	6.13053	7.75304	11.38454	11.51001	14.52677
0849	5	3	2	1	6	0.770627781629562	17.8863447198438	14.9497100695166	129.881104093447	13.1738282928732	7.26048	9.48811	14.23583	15.57235	14.31447
9377	5	4	1	2	8	0.734236640453339	18.7985218429602	15.23323204158	129.98667376378	11.3598001141266	6.95693	9.13416	14.78498	15.52528	20.4765
7121	1	4	2	2	8	0.712921737670899	19.1287215868193	15.7522179090227	130.252738684005	13.344645221946	7.89915	3.27109	6.66487	8.72436	10.81405
9633	1	5	2	2	3	0.774690024375916	18.2770252544363	14.8119072937807	130.512399032511	13.4617583465834	7.76461	11.98867	15.36845	15.37811	17.22059
7361	3	5	3	1	7	0.865337121963501	17.458024401888	14.3630355100967	131.281739230393	NaN	NaN	NaN	NaN	NaN	NaN
3377	3	5	2	2	6	0.911338834762573	18.429549154088	13.7821880238609	131.324981403111	13.6014818338966	6.88925	8.81708	23.9566	26.1525	44.70696
8545	1	4	2	1	7	0.766778407287598	18.23050138243	15.2391519918959	132.255512302524	NaN	NaN	8.56803	14.35253	14.50212	20.85245
7121	1	4	2	2	4	0.749208821296692	19.10649416125	15.2317796312824	132.49638753397	13.7739304406485	6.12181	6.73603	12.04571	13.46678	17.13256
1377	4	2	2	2	9	0.894227473395211	17.5766670596818	14.2397028313482	132.843533561397	15.0580959841759	9.8543	9.27731	15.64712	19.76613	18.58023
7361	3	5	3	1	9	0.81281805229187	18.1350569088154	14.9333550566649	133.928263422038	14.6487404995329	6.88098	8.31254	14.52333	15.89246	20.14335
3729	2	5	2	1	3	0.661030168533325	19.2526508894481	16.3807667842975	133.931363366927	12.6513850056446	6.95284	6.08198	10.14743	11.63404	14.74715
2897	4	5	3	1	1	0.802463041305542	18.2113939069628	14.6482584089683	134.185478240577	15.1768234602054	8.66682	9.57112	13.69673	13.70941	17.70786
3377	3	5	2	2	9	0.866393634796143	18.5324194282835	14.0210892525229	134.532314916994	12.4743637907316	7.02737	9.15569	22.28693	22.97641	38.76622
5841	3	2	2	2	9	0.944663925933838	18.2012262743972	14.3716776918629	135.15822669417	12.52715542891	8.81659	6.67515	19.03711	22.12131	35.83824
2305	2	5	2	2	3	0.728826782226562	18.4788027750088	15.907729194062	135.447994051096	14.4494916850409	8.39432	6.89559	11.79038	13.14746	17.23103
2289	3	4	2	1	5	0.815013789653778	18.3353018100888	14.9826177311994	135.674207534115	15.4408636076886	8.27728	8.12488	20.16029	20.89577	35.46176
2337	3	3	3	1	9	0.797661163330078	18.4176167674065	15.2027247864688	135.726718253099	15.5954009097155	7.09997	10.70555	23.65423	24.76959	38.59298
3377	3	5	2	2	4	0.774626888751984	18.7277808759461	15.2215977080889	135.737644068962	13.5586628854583	8.25411	8.15267	20.27888	23.83149	35.6231
6353	4	5	1	2	4	0.87139057302475	17.4525548628337	14.6591436503397	136.225285089336	10.6403828456427	5.21228	5.93536	10.97545	12.51681	15.19615
1057	1	5	2	1	4	0.812159304428101	18.2423245452364	15.0499213049662	136.295702876423	12.320041525114	8.68799	9.68624	24.14122	25.38601	42.38559
9745	2	5	1	2	6	0.677650112915039	19.2846614000818	16.2531885581043	136.581173713517	15.3499830993595	8.57278	7.55823	14.3368	18.62538	21.97821
8353	3	3	2	2	6	0.889730470657348	18.5564755892101	14.2511420197819	136.665859674935	13.5565617211422	7.97058	6.68028	12.97645	15.59487	18.89026
7121	1	4	2	2	10	0.741257061481476	18.9598629279166	15.6922049156677	136.66983013033	13.7350348096127	6.57152	5.28306	9.91048	11.03718	13.73191
9777	3	3	2	1	9	0.804486858844757	19.5986935781929	15.0356129074151	136.987508264926	18.0601220300512	9.48453	7.17917	15.813	16.36504	25.54018
3377	3	5	2	2	5	0.836678941726685	18.9721996818727	14.7916675504794	137.5606073085	12.0670238062743	7.13331	8.67862	22.04968	25.54789	39.82794
8353	3	3	2	2	9	0.753043502426147	19.4786400327012	15.5088085229396	137.594986447399	15.5962676263397	8.40817	8.74913	18.85655	21.30238	29.90052
2305	2	5	2	2	6	0.692106939697266	19.2177403104557	16.2005039452303	137.748874509981	11.8786592786534	7.08533	6.29555	11.23754	13.28002	16.57607
5793	3	3	1	2	6	0.819664867401123	19.1981058044417	14.7082120135852	137.958234327832	13.9102877686177	8.07924	7.09866	12.29324	14.84937	17.14028
7121	1	4	2	2	2	0.794926518630981	19.1959143450693	15.2483915884075	137.998835297251	12.3809824743234	7.34182	5.18132	9.29208	10.71381	13.23624
5921	5	4	3	1	4	0.841228785514831	18.1107729524028	15.1016649508808	138.176324137306	12.0133491664862	4.84786	14.22959	20.97723	21.38867	26.08606
3329	3	1	2	2	2	0.84888036441803	18.5657271341594	14.9068053989735	138.934090550217	14.0500277375362	8.71526	8.01166	14.35631	18.60567	20.75641
1057	1	5	2	1	6	0.825186539840698	18.1821322923377	15.1616016032234	138.959647926379	12.4977665073562	7.62575	7.77761	21.23882	23.59577	38.49774
1937	5	4	2	2	4	0.78438623046875	19.0384300194604	15.3644563788013	139.403213658978	11.6620538002225	6.42667	5.74997	15.60001	16.94506	29.55931
5873	5	5	2	1	8	0.850927843093872	18.1442221026153	14.8809649005853	139.447117870997	10.225225360638	5.93865	8.44931	12.82512	13.0726	16.63195
4801	3	5	2	1	8	0.92425929069519	18.3152810583289	14.5318794622428	139.592656301802	NaN	NaN	7.65886	16.98834	21.30236	27.40115
7361	3	5	3	1	5	0.811856915473938	18.8324296247241	15.0181794654071	139.598061108433	12.9140957801228	6.30287	9.38557	16.74978	18.58033	22.00813
8433	5	5	3	1	10	0.860441132545471	18.4504113411921	14.6526617667115	139.926419806929	10.399177071162	4.7785	9.5849	24.13814	25.64292	42.85958
8913	4	5	2	2	9	0.89272608089447	18.5806990502216	14.3346831640352	139.929122539546	12.9982075641977	8.77833	7.89706	13.71635	15.53906	18.60105
6289	2	5	3	1	10	0.726900541305542	19.1726638895207	16.1178536345843	140.669831693698	13.9663574460482	6.85738	6.23406	14.74314	15.1397	25.35097
1105	1	4	3	1	5	0.774620454311371	18.4516353018052	15.7959986827882	140.679598074141	10.985443330694	3.9913	3.75779	7.39455	8.80597	11.47997
2849	4	1	3	1	6	1.06963018369675	17.1426690273794	12.8883372257404	140.734153615287	17.2418402616837	9.82424	15.59514	40.42506	42.86094	73.22938
4801	3	5	2	1	6	0.91151588973999	18.5749879090003	14.5612339037787	140.770673419225	12.7859423759767	6.63124	9.19585	17.72085	20.29525	26.14373
5313	4	3	2	1	4	1.14646175357274	18.8707335840033	11.9292054385223	141.117020750624	15.1996452035818	7.86096	10.08475	25.20209	26.00888	44.47177
4561	1	4	1	2	3	0.79595666885376	19.0100613961474	15.4948599917639	141.170351336251	14.29751633858	8.35754	9.01037	16.53312	24.23006	24.1113
7121	1	4	2	2	7	0.741250995254517	19.4949789640246	15.8547568094488	141.412869254593	13.2441375275379	7.40703	6.5195	12.05008	13.96363	14.3683
5313	4	3	2	1	3	1.07127402210236	18.4472515335098	12.8736830526828	141.979229843533	15.007216053657	4.49589	11.07234	23.89779	25.40664	37.71608
5841	3	2	2	2	8	0.784373848199844	19.8448881236012	15.1340996466149	142.253770938096	14.5836489378863	9.60138	6.97858	18.92373	22.80611	34.70678
7281	2	3	2	2	3	0.791289077281952	18.5498995785675	15.5425920124097	142.303343829956	13.0750507699433	9.97774	9.98853	25.15747	26.84799	44.50751
3841	4	4	1	2	8	0.889795420074463	18.3408617467515	14.5180687163421	142.392147110089	12.6341727851338	8.71982	8.76512	14.56874	16.51345	19.12744
8353	3	3	2	2	5	0.791819050788879	19.5399130868373	15.5503078243127	142.767862757456	14.603786092064	9.69148	6.78526	17.43986	20.32188	30.15994
8705	2	3	2	1	4	0.819483215332031	18.2133403324355	15.5505587850822	143.06766410301	14.1374439738806	7.99542	7.68331	20.62849	22.71483	38.71045
3841	4	4	1	2	5	0.82234238319397	18.8206452249604	15.1990571688195	143.720244686039	NaN	NaN	9.9515	14.93203	17.34711	15.31956
8305	3	4	1	2	5	0.836375047683716	19.6817777614156	15.3007370669115	143.720886198981	15.590142727134	9.90119	8.20093	22.90224	27.0966	43.23019
1937	5	4	2	2	7	0.7656471991539	19.6578466854746	15.7009649909142	145.980626434638	9.88928576251823	6.44513	3.71587	10.43268	11.81386	19.91087
3617	1	5	3	1	6	0.791067580032349	19.1739795024955	15.9470418594126	146.077971148196	11.5149208299292	6.58169	8.68316	18.42647	23.50219	29.0847
1105	1	4	3	1	8	0.681733148574829	19.986919902536	16.7244431769429	146.529788020018	10.2186614665078	5.26234	6.65116	12.55416	16.0586	18.23234
3361	5	4	2	1	1	0.858728895664215	18.3433838682408	15.2257186581036	146.551153137291	12.7721603579467	9.27221	11.9636	21.49502	27.47121	27.55914
0865	3	4	2	2	10	0.812335913085937	19.2269975361979	15.5109589866259	146.812130254374	13.5837127648674	9.07873	6.36713	18.05437	18.56793	34.4457
9633	1	5	2	2	9	0.872740912914276	18.5674957123357	15.1779542186058	147.064728095162	11.9515166640196	7.40707	8.11009	14.88029	15.19427	22.27144
3777	2	4	3	1	8	0.721142460823059	18.9674654887455	16.4515500958071	147.181382340352	16.8184014553998	7.62081	13.52431	16.39664	16.46029	17.59654
1377	4	2	2	2	2	0.846527994918823	18.927311545549	15.0486469882989	147.328491565782	13.7846059890135	9.28607	8.71417	15.30304	18.13749	18.80865
4449	5	5	2	2	2	0.765726541757584	20.2454572751019	15.7929286691965	147.831672701631	10.6017445630791	6.06579	5.0944	9.31694	11.04381	11.54963
9777	3	3	2	1	5	0.92903094291687	18.6354039072455	14.8703345233322	148.257685737648	15.1434388014429	8.98674	9.25434	19.62395	20.45365	30.62082
4801	3	5	2	1	5	0.953768726348877	18.3252043404627	14.7740392695655	148.262006626803	13.2192260166946	8.83337	9.60736	20.33626	21.96996	31.64452
9377	5	4	1	2	9	0.79167834854126	20.0520456732029	15.5850326106182	149.1975493851	12.0616894224468	7.34741	6.9723	12.88013	16.26561	13.95741
4449	5	5	2	2	5	0.877899325847626	18.6935284678475	15.2568657639634	149.293614013646	10.1424980286896	7.58952	7.38448	12.18201	13.04563	15.11335
9377	5	4	1	2	2	0.81134158744812	19.0594050279473	15.6099825925282	149.368031416643	10.3904597467343	6.26649	6.60296	12.05128	17.72105	15.24297
6353	4	5	1	2	2	0.871823543930054	18.8266412116188	14.9806171861828	149.684107854505	11.9462859004038	8.16684	9.92271	18.13268	19.89518	26.47198
8337	5	2	2	1	6	0.915713287353516	18.675763517334	14.2922702413391	149.756532600186	13.7960457788876	8.34217	13.32826	24.57127	27.71983	34.77217
4561	1	4	1	2	5	0.845167092132568	18.7330694420877	15.7060619335064	149.906523106816	12.4701465408372	7.46046	7.42751	13.39814	17.55882	19.80983
7121	1	4	2	2	1	0.780945788383484	19.7308429477723	16.0855923973064	149.94503550272	12.6495880469088	8.36269	9.36549	13.07888	13.18438	15.75698
2209	2	2	1	2	8	0.787162417602539	18.094579563648	16.0482833610665	150.048260461764	15.0616727078391	10.81279	7.76856	20.13539	21.62696	36.23575
9793	2	4	2	2	2	0.693855932235718	19.972077669232	16.9621409550446	150.556237042184	15.3820040104428	9.72428	5.5284	10.72931	12.80068	15.4761
4449	5	5	2	2	4	0.78355513381958	19.314904558616	16.2228272646341	150.63785707752	9.56664817621176	6.48384	4.1816	8.85689	10.65075	11.427
9633	1	5	2	2	4	0.835516855716705	19.1745922121446	15.8233642232137	150.740133896188	13.9450500026218	7.8835	6.71534	11.33257	11.78259	15.12208
2097	1	2	2	2	2	0.758395071847098	19.1687299606461	16.2573887507701	150.756976329122	12.7078495169753	9.24423	5.45532	12.28471	13.69823	20.06618
1057	1	5	2	1	1	0.84507489490509	19.2183821932218	15.3756971790165	150.930811357154	13.1323955470797	10.47269	9.46846	23.81328	26.32489	41.28667
2049	1	3	1	2	5	0.85279948425293	18.3324914453891	15.6177846339362	151.073903897588	12.5977413310388	9.24748	8.32965	15.59701	19.98818	22.66994
9633	1	5	2	2	8	0.791004753112793	19.9240701712123	15.9207142891952	151.211923665608	12.8011269442876	8.6109	7.69037	12.96656	13.13812	18.55621
9793	2	4	2	2	10	0.71392156791687	19.4173106572508	16.9014114237294	151.354273018288	16.3521948884167	10.95806	8.09066	13.63337	14.3547	17.8689
7121	1	4	2	2	5	0.770667531967163	19.7229276045969	16.2132808000254	151.449939293005	14.3711408715329	7.736	5.73059	10.7057	10.93277	15.66462
1057	1	5	2	1	3	0.815719699859619	18.6373733219345	15.8431514619422	151.544325104241	11.9143413494088	6.57477	7.64999	17.26191	18.52103	28.74763
9745	2	5	1	2	7	0.788503187656403	19.1954306992725	16.092974896149	151.671434779518	11.9578307185354	6.83996	10.02501	10.23926	10.30129	9.84943
7265	3	2	2	1	7	0.937889363765717	19.2067377276237	14.6591466840533	151.713735314137	14.9544194194265	10.56633	8.5841	15.01979	16.31108	19.51951
9377	5	4	1	2	3	0.818163091278076	19.237210713805	15.4353839691769	151.721107597781	11.7294691214588	8.7798	6.70533	12.06263	14.65862	16.55045
5825	5	1	2	1	8	1.03077692055702	19.3695359052473	14.2118121910609	151.727272533741	12.7911069985693	10.79238	NaN	NaN	NaN	NaN
0817	3	5	1	2	2	0.967001358032227	19.8905918014641	14.7612301209424	151.954730228924	13.4649414812505	9.30975	6.03403	16.49607	17.82417	31.16587
2049	1	3	1	2	6	0.871016712188721	19.080326023628	15.5116568509406	152.031219444007	14.7034349328251	8.91937	9.8806	14.69173	15.0876	18.44447
9777	3	3	2	1	7	0.837699581623077	19.2200378334425	15.8020813446514	152.593404614441	15.7925881983393	10.05682	7.56513	16.96965	18.9799	27.40799
7121	1	4	2	2	6	0.727656219863892	20.0104478324202	16.6020633636252	152.865241259667	12.8287443011296	6.53536	6.76862	11.86416	12.64146	16.68718
7361	3	5	3	1	8	0.829327939224243	19.4870991227723	15.698754439339	152.908593956877	12.8450955405531	7.91689	10.0068	17.33417	21.06752	22.95101
2289	3	4	2	1	2	0.814500131607056	19.7955152432252	15.8396406536731	153.349400823982	13.5368480283011	7.56688	8.38738	20.5514	21.28819	36.1808
6353	4	5	1	2	10	0.892202566623688	19.7552122194333	14.9463530413223	153.55254743289	11.9343811423213	7.57597	5.15973	9.00381	10.592	13.09143
9793	2	4	2	2	1	0.719567748641968	20.3015346182806	16.7556052228648	153.958572545111	15.4253222601962	9.94104	6.39388	11.83861	13.41415	15.98663
4561	1	4	1	2	6	0.798973714828491	19.0651523448356	16.013805103903	154.006280181838	14.7138147609316	8.53862	7.74897	14.47808	20.39368	20.04491
6353	4	5	1	2	8	0.849094542912074	18.661427292747	15.4950188698966	154.113655226451	NaN	NaN	6.27395	11.63147	14.18878	16.3578
6081	1	2	3	1	6	0.847927980422974	19.6801355134013	15.5748316175892	154.18601678318	13.6285658006108	7.53321	NaN	NaN	NaN	NaN
4449	5	5	2	2	3	0.796590641021728	19.8248246021246	16.064677396668	154.3624215892	9.63125420834525	6.7004	6.93193	10.72098	11.57249	11.98638
7233	2	4	1	2	3	0.812404152870178	18.8395952863094	16.146480908249	154.399130417306	10.9097687411564	9.57495	6.48649	16.62871	21.03531	29.84719
2897	4	5	3	1	5	0.815699634075165	19.3286136785739	15.7644830413865	154.673138015008	12.60566297671	8.24418	7.14286	12.06824	14.25408	15.63719
1377	4	2	2	2	8	0.873745336532593	19.0095005686362	15.3016426177402	154.700177887151	13.167417288196	10.81872	9.54777	17.26758	26.37012	24.84289
2289	3	4	2	1	10	0.963283460140228	18.8503811564327	15.0533727838094	155.110097665468	11.0012016964729	7.61658	10.24922	26.52701	27.1255	47.90412
8865	4	1	2	2	10	0.913004903248378	18.7586547111823	15.0474326674087	155.905161097851	13.7127956360377	11.25015	NaN	NaN	NaN	NaN
3729	2	5	2	1	9	0.730335807323456	20.506906588433	16.9481374524064	156.129816918104	12.5751200144803	8.0501	6.48142	11.19773	12.4055	14.41259
8913	4	5	2	2	2	0.870312264919281	19.0589965234057	15.4804326214831	156.301605277828	12.7989438059212	11.88016	8.05572	14.43127	15.94535	19.7191
2289	3	4	2	1	6	0.81013785982132	19.7538770600931	16.0619749015243	156.335928631942	14.5033149447228	8.76763	10.1968	22.43114	25.99257	36.34569
4561	1	4	1	2	10	0.829323847961426	19.4233558352814	15.8609353883857	156.55045249344	13.8675023610423	7.79479	7.77716	12.5095	14.07851	15.26622
4849	3	4	3	1	2	0.814715276241302	20.4146996739966	15.7238707887339	156.633189965431	13.4511976358553	6.5656	NaN	NaN	NaN	NaN
9745	2	5	1	2	5	0.724131853580475	20.1630183615998	16.9265538084169	156.799195368771	14.4142631311904	8.59753	8.62173	15.22878	19.17306	21.22105
9633	1	5	2	2	1	0.826932103157043	19.2895885372027	16.2366830363148	156.870379546965	12.3507532759511	8.22835	6.75872	11.8318	13.7286	15.261
3281	3	2	1	2	4	1.00002424621582	19.7769026859005	14.5417851551502	156.934113670905	14.2253683783954	7.43738	9.51403	17.16953	22.1681	24.15467
3617	1	5	3	1	2	0.807753242492676	19.4884631884331	16.189898679169	157.115453702058	NaN	NaN	8.13925	11.93949	12.06546	15.21213
2097	1	2	2	2	7	0.84471107006073	19.4678287223188	15.9783119000171	157.334722977829	13.1220478615542	8.03543	6.26604	15.35409	16.0528	26.95771
4561	1	4	1	2	9	0.806497413253784	19.2910948089382	16.2387257306319	157.60765126748	12.5719038695214	8.8521	10.7849	14.42276	14.54202	16.73817
1105	1	4	3	1	7	0.77214801864624	20.2331916965788	16.1185264452444	157.639177001804	12.0206120918079	5.49475	8.39282	17.37448	22.99536	27.16718
5921	5	4	3	1	6	0.853886421203613	19.095186307776	15.67687119277	157.769607599046	9.68529507096812	6.07747	14.3781	21.95955	28.88418	27.11824
9377	5	4	1	2	4	0.838059519767761	19.7400344155853	15.6955634471187	157.796000258907	9.93599436376418	7.54792	7.01924	11.99687	13.4197	15.50234
4769	2	2	2	2	4	0.723922641277313	20.3847420398468	16.8567608901337	158.071098416479	11.5428429879423	8.10679	7.95384	15.60765	16.85577	23.61997
6353	4	5	1	2	1	0.871888237953186	19.4830973825928	15.311008641483	158.515264199888	11.2281475886723	4.99469	6.43845	11.38485	13.70971	16.60453
0849	5	3	2	1	7	0.941926417350769	18.2418783450894	15.2338968841805	158.548046780234	14.003541113342	7.99002	12.90562	23.90396	29.7727	32.85319
6865	5	3	1	2	7	0.960896800722395	18.6743098086407	15.1175116401909	158.623533440888	8.87626688511141	6.41737	11.15044	14.66928	15.37075	16.66216
6401	4	4	2	2	8	0.821890216827392	19.8684976238617	15.8588591499074	158.694205364195	11.7735169921278	8.08808	9.38284	16.76698	21.70514	22.5235
1937	5	4	2	2	1	0.794419891357422	19.862261609554	16.1865739650057	158.697368064815	11.0491698067969	8.03385	6.75201	16.21558	17.92302	28.26675
8305	3	4	1	2	3	0.806107453210013	20.3496752071999	16.3062271965687	158.929278724306	14.9389342939049	10.79786	6.39089	15.20281	17.53159	26.20751
2097	1	2	2	2	6	0.782984300994873	20.4369104996863	16.3106101905134	159.082198446166	13.2378734107045	9.95045	5.76014	14.82158	16.81136	26.09604
8353	3	3	2	2	2	0.838171372413635	20.6156524675853	15.9103721425665	159.242810330424	14.3223907333014	8.5704	8.01202	20.16664	23.78653	34.09273
7313	3	1	3	1	4	0.776463661193848	20.8974057878047	16.3786434191776	159.246878874561	13.013065311494	9.16454	7.37755	14.4596	17.81775	22.78559
3729	2	5	2	1	7	0.787290228652954	19.8695123379291	16.3158837072064	159.426242047393	13.6720616997024	8.32235	9.63408	15.24539	17.28626	16.63832
5361	4	2	3	1	1	0.929704082107544	19.2706911587054	14.8215880432449	159.580664271938	13.0148406370159	10.39899	9.9077	18.09937	25.22506	25.67894
9537	1	2	1	2	4	0.795438343048096	19.026555713971	16.3021800717476	159.79559741135	14.3906686956291	8.39686	8.09589	15.40951	18.03792	22.48258
9793	2	4	2	2	3	0.737892723083496	20.0376878074097	16.8142202175615	159.803809594148	12.7764624899279	9.33319	2.98128	6.57061	7.68045	8.07842
0865	3	4	2	2	3	0.845046702384949	19.2496886074739	15.4997709881466	159.822147291138	11.6065021352614	8.88206	8.29662	18.27519	19.61414	29.30548
6193	2	2	2	1	7	0.713910013198853	20.1512563874746	17.4472623634725	160.035401715204	14.8164143180439	9.05319	7.12957	16.8168	18.56633	28.87254
6913	5	2	2	2	7	0.713769030761719	20.1646483044134	17.4420206285456	160.163645611212	10.9189676939536	8.74107	5.41032	10.55273	16.60357	15.93137
9537	1	2	1	2	10	0.791143372535706	19.6327253806953	16.6021830416521	160.216306821783	15.5059549847643	7.17164	7.14242	11.96787	13.10957	14.22089
8593	1	3	3	1	4	0.775216185569763	19.7486616503546	16.4837744135129	160.289204203731	13.4563308699373	7.85045	6.53557	12.63328	17.84882	16.60266
5793	3	3	1	2	8	0.959774610900879	19.7780652716566	15.1987251002343	160.312876222423	15.6649496372207	11.16265	11.66186	18.01583	18.02185	24.58996
3281	3	2	1	2	6	0.924465961456299	19.9719366018156	15.3710217108266	160.332998858746	14.7885302004953	11.15471	10.96034	20.33535	25.1565	26.62571
0337	4	5	2	1	4	0.893551716327667	18.91447777005	15.3493776555004	160.350335163974	12.2135391136982	7.7739	5.99358	15.27848	16.02691	27.6527
1889	5	5	1	2	4	0.858934325408936	19.0241710969083	16.0365056455145	160.819516011239	11.0557320948823	8.48617	7.0094	12.11384	13.64141	16.21172
3617	1	5	3	1	1	0.833274750709534	19.6894039318178	16.2952759115843	160.872068265661	11.2660464745595	6.66265	6.70027	12.58994	16.36086	15.1842
4449	5	5	2	2	1	0.818637824058533	20.0600444370878	15.811033072424	160.905321831913	10.3450243186664	6.62286	5.81784	9.93595	11.88718	11.93616
8593	1	3	3	1	2	0.799616768360138	19.6894496560271	16.5496419689274	161.118779974427	11.9491998320317	5.81049	7.22101	13.18616	18.48638	15.26173
2049	1	3	1	2	2	0.841761963844299	18.9760995870568	16.3042661246551	161.43323449873	14.0058188032381	11.71492	9.80808	16.59435	21.36133	21.33004
9537	1	2	1	2	2	0.854478402137756	19.3135835549364	15.9984004252598	161.857975082533	14.8881993823171	8.28334	6.62441	11.91481	12.92134	16.7489
0865	3	4	2	2	4	0.833416539001465	20.144102095621	16.2906708817433	162.168679629105	13.1339550384888	11.22807	5.97813	13.64526	14.87858	22.76685
8337	5	2	2	1	1	0.941775672912598	19.2355191947251	15.4916346458995	162.830338388896	NaN	11.52641	11.14964	20.22832	22.91749	28.31808
3729	2	5	2	1	4	0.721040235042572	20.362929786361	17.1108099368172	163.316631762887	10.7886070245597	9.25342	8.20384	15.38107	19.98012	22.51894
8913	4	5	2	2	3	0.843073139190674	20.1083816881521	15.779760848213	163.421578607421	11.3799974966589	11.02948	7.12135	12.4133	15.24459	15.70321
3729	2	5	2	1	10	0.739213293457031	20.2595872603618	16.9884930907541	163.640709671707	12.9903533869644	9.81676	8.64518	14.43435	16.22223	17.26481
5873	5	5	2	1	2	0.87950735206604	19.8702411072895	15.7484110720779	163.721098637806	10.1533663907871	7.56399	8.69573	15.08231	17.04212	20.19648
1105	1	4	3	1	6	0.749286536693573	20.7541910276942	17.017123439688	163.819730584102	8.23381934949646	3.87795	4.89356	9.47967	11.19231	13.12524
4353	5	2	1	2	4	0.837830714035034	20.2977663406522	15.8124622044117	163.871479896817	10.3950833942599	7.79098	4.78953	9.14928	11.01446	13.71829
8753	2	2	3	1	10	0.778311312675476	18.9559490931551	17.1260325473273	163.961099252409	14.6309203583377	10.19364	NaN	NaN	NaN	NaN
2337	3	3	3	1	4	0.927728582382202	19.3657505515142	15.6680094308359	164.029259360027	13.7195495224145	12.66858	9.87963	23.10669	24.61062	38.03451
1265	2	3	3	1	8	0.687913645744324	20.45601610845	17.7919320683236	164.326556511835	13.3162528388851	6.47488	5.27981	9.82541	10.35882	13.32696
8705	2	3	2	1	5	0.874780128479004	18.2999134570427	16.2568766090179	164.582432663626	14.1616940030801	9.0992	9.31667	22.34916	24.00882	38.52223
1217	2	4	2	1	10	1.14738839626312	17.7315271433508	14.2420257160975	164.631066473634	9.78123959965614	8.23804	13.36585	29.65596	32.4528	47.64555
4353	5	2	1	2	9	0.933834844207764	19.1485187910197	15.7101128669248	164.875863486125	11.5963981960639	10.12406	10.45261	16.67228	16.76381	23.37781
5921	5	4	3	1	7	0.833719880104065	19.3314044470333	16.424757315818	164.918989095446	11.8390853338874	6.89418	7.73011	14.04145	19.70373	18.91473
2049	1	3	1	2	3	0.855826163291931	18.667603047744	16.4619700321477	164.935496764826	16.5963193575391	12.97393	11.82187	20.25862	30.3133	27.34216
1937	5	4	2	2	6	0.823403667926788	20.6694598134062	16.3745072074072	165.055669294869	9.78386704583799	7.05313	4.77372	12.46318	13.97783	23.08641
4721	2	3	1	2	10	0.648833193540573	21.831940833834	17.7936670643516	165.196411965892	15.2746826807307	8.83097	6.19984	11.02071	11.94264	15.49054
8545	1	4	2	1	8	0.845798634338379	19.076256444138	16.2984919745815	165.38762866038	NaN	NaN	12.28522	17.85716	17.88688	23.4526
4801	3	5	2	1	9	0.849036972999573	20.5374530788225	16.0922585354531	165.432761448946	NaN	NaN	6.6897	17.88089	19.63603	32.64165
9793	2	4	2	2	6	0.748906610870361	20.242560998218	17.1932798987644	165.437823370406	19.1464104753	15.52306	9.86228	16.41698	17.46322	18.7802
1889	5	5	1	2	1	0.815828795242309	20.7144575953329	16.5022576424571	165.601901503072	10.3116958492723	7.33763	6.99982	11.51756	12.49205	11.44114
9633	1	5	2	2	10	0.833019850158691	20.1516985263285	16.4192990778036	165.719101563838	13.6590932511793	8.37785	7.14551	12.24813	14.63728	15.46823
6081	1	2	3	1	1	0.797948486873082	20.0425407109186	16.5958289309992	165.790596514692	12.6636326321403	7.91907	NaN	NaN	NaN	NaN
7265	3	2	2	1	6	1.04612658548355	19.0448675904475	15.0730137328065	165.95428097202	13.4596139360716	11.35104	10.7309	17.13241	17.40663	21.07719
7361	3	5	3	1	2	0.885825496673584	19.3791359591169	15.9962456305701	166.084000554755	13.1457061837982	9.27293	10.29784	17.75866	20.20027	23.70752
4561	1	4	1	2	2	0.833963146591186	20.195387948922	16.2495195575546	166.18190518135	11.8245329053585	8.8396	8.26136	14.62288	15.60355	18.69695
0817	3	5	1	2	6	0.895016134262085	19.5786943050272	16.056676520102	166.457749507734	12.6616540043473	8.48859	7.13262	19.83296	20.42398	37.64878
4449	5	5	2	2	8	0.847241721561977	20.2637241687145	15.9197589653495	166.556388224528	9.36668069082457	8.12293	6.83634	12.1756	14.04824	17.67146
3777	2	4	3	1	10	0.824123810768127	19.4708731001381	16.2234161256387	166.589547595648	13.7753831952707	9.03923	10.9475	20.23127	24.8669	28.29732
2337	3	3	3	1	7	0.852180874688285	19.8341198680253	16.1370693757238	166.593616424946	13.0305134871202	11.1845	8.84112	21.62413	25.25491	37.79041
2289	3	4	2	1	1	0.985157248020172	19.0437354720693	15.0927397702221	167.158713476213	12.8402876545495	9.59539	10.71489	27.10143	27.50148	48.32073
1889	5	5	1	2	6	0.852775568962097	20.1398652320517	16.1447934621137	167.241875723823	11.5913699467262	8.87866	6.26034	13.66155	14.81365	22.80991
0849	5	3	2	1	5	0.888230099201202	19.0810549497729	15.9732503048078	167.3038345321	NaN	NaN	9.99119	15.1516	16.49553	16.57858
2849	4	1	3	1	7	1.1061590423584	17.5171250793067	14.4172587984733	167.552597443222	17.1996865637434	12.18588	17.32212	43.30887	48.01239	75.3887
7265	3	2	2	1	9	0.838092194080353	20.7055387297782	16.1966904033644	167.562532278361	13.4171079095342	9.63069	6.74365	12.54149	14.04816	16.77179
9745	2	5	1	2	3	0.785731249237061	20.0381045282818	17.0355146445715	167.575963046142	12.816711658611	8.89876	8.38186	14.88827	21.38101	18.28114
1889	5	5	1	2	2	0.857533744812012	20.464578730683	16.0750860751836	167.71134045014	10.1885871394879	7.00875	6.93823	11.62361	13.14446	14.68143
5841	3	2	2	2	10	0.840533238601684	22.1844032631928	16.2311025263574	168.045986570516	12.9183630072767	10.85184	6.01331	13.89173	16.57438	21.85664
7265	3	2	2	1	3	0.805202848434448	21.3108748893047	16.438812354765	168.242071619478	14.0611970058336	10.22894	9.28721	14.00067	16.36372	16.18684
9793	2	4	2	2	9	0.733555076980591	20.6898125606245	17.4736090497845	168.297802447549	14.454998816729	11.11015	7.53471	11.58109	11.5951	16.14874
2049	1	3	1	2	10	0.894577302932739	18.6556887803324	16.1629490937441	168.482811383082	12.6422500904401	10.92052	11.55948	19.84103	24.7547	25.49081
3681	2	1	2	1	10	0.941255124807358	18.5874031736686	15.9042893746397	168.969147205112	12.4710714133329	10.92277	8.93684	20.84536	25.35872	33.48962
8305	3	4	1	2	8	0.880971572875977	19.8817236928183	15.93734377488	169.381610705204	14.2029136325052	10.14245	8.69787	20.92901	23.07838	36.01121
7281	2	3	2	2	6	0.842694898223877	19.4711465160819	16.713163369886	169.44324490097	10.4933343947082	9.75212	8.98524	21.86236	22.62102	37.9161
8705	2	3	2	1	3	0.758767189025879	20.0906330610404	17.2594277038757	169.672271113979	10.8428496043933	9.68692	4.94502	11.73585	12.62646	20.36097
1889	5	5	1	2	5	0.831809803390503	20.0172707361968	16.1249041714423	169.690616953505	10.9539988888532	8.13369	6.67159	11.8172	12.81882	16.70559
8545	1	4	2	1	5	0.799571506772723	20.1786900915684	16.7387523724811	169.964897574165	NaN	NaN	9.48544	15.28649	15.92532	21.03003
9777	3	3	2	1	8	0.979277541732788	19.9003019264145	14.7756259576178	170.239295576764	14.6020515943352	10.67285	11.67211	24.89949	26.08372	39.08274
3889	4	3	2	2	1	0.993872462272644	20.517003958386	14.5747136323955	170.475010990972	13.2229184079328	10.94479	6.84208	17.41724	18.94287	31.18359
6241	2	1	3	1	9	0.768141065597534	19.6767332554145	17.4754358481694	170.799792450839	15.8886564283176	11.1907	11.49855	26.66252	28.36223	44.23929
0865	3	4	2	2	9	0.834286862182617	20.6789859541529	16.4562256734597	171.157084231541	12.551186364823	10.54538	7.56223	17.85345	19.38463	30.04385
9377	5	4	1	2	5	0.875086839294434	20.4816788798218	16.113559655904	171.278194020714	10.5928572503254	7.54186	7.34715	12.6386	14.2549	14.68407
8305	3	4	1	2	4	0.892003328323364	20.1100895261538	16.4169467884057	171.344264673955	14.3679194374115	11.59373	10.06087	26.33801	29.1254	48.09921
3777	2	4	3	1	7	0.839967883110046	19.4706505588499	16.7493558599287	171.573938261339	12.2819450649309	9.10711	10.46283	17.54074	22.05493	23.08386
9825	3	2	3	1	2	1.02096474266052	19.2156661508172	15.390972222125	171.753432872834	12.006076819504	9.75756	NaN	NaN	NaN	NaN
7073	1	5	1	2	1	0.857379705047607	20.4001473204826	16.0743486264299	171.779527477783	12.8332927589979	8.7611	9.01298	14.21568	14.3463	18.98541
8913	4	5	2	2	6	0.930551944255829	19.6243049810139	15.5035020477051	172.911777090529	14.0758058648026	11.63283	12.23445	18.52394	18.5374	25.00891
9537	1	2	1	2	7	0.773604552841187	20.2224981228578	17.2573238907776	172.932616193415	12.2461854939362	9.53742	6.24369	11.13539	13.13247	15.62784
0385	4	4	3	1	3	1.02870980072021	18.3273005726727	15.2118956005037	173.037727923028	14.7416615442755	10.74265	10.18934	18.17657	21.85962	26.91731
2849	4	1	3	1	9	1.04345859241486	18.2066577311281	15.0073525997028	173.148517841383	13.4782539087132	13.19452	11.26166	31.40301	34.31421	60.0596
8305	3	4	1	2	7	0.97170915555954	21.186415639905	15.338514536036	173.313117315107	14.7045240464856	13.34762	12.78003	29.22202	30.32671	49.26365
6033	1	3	2	1	7	0.794760562133789	20.4826650005368	16.8923176230056	173.609414059565	13.0086879532153	10.86206	9.29265	22.67084	27.19235	39.30219
1329	4	3	1	2	5	0.900551673071725	20.0452800870799	15.8293732297627	173.943228349744	14.8071154263328	12.02798	8.27952	23.59589	24.11897	45.69741
2305	2	5	2	2	1	0.74947310093471	20.6951844356197	17.4807299629936	174.071253115236	12.7465700113177	9.88834	8.4229	15.03973	16.70889	22.06284
0385	4	4	3	1	10	0.957131982421875	19.1459774983788	15.6885278672813	174.284113163843	13.5921901644618	10.04469	10.2558	16.90304	18.3789	23.4426
6353	4	5	1	2	6	0.886320148944855	19.8027765053181	16.0423433921004	174.347721457599	11.4053574385332	8.03086	8.68061	15.53859	19.75998	20.01939
5793	3	3	1	2	10	0.855037293434143	21.2802875517411	16.4239104393414	174.547111687596	14.0328910474411	10.51075	7.59777	13.46412	14.63168	18.91044
5793	3	3	1	2	4	0.854799343109131	21.1565942316054	16.4580501041011	174.789892367164	12.5429639767636	10.50658	9.15005	14.30763	15.20674	17.40919
2337	3	3	3	1	6	0.909124252796173	20.0471572103126	16.2057770616817	175.008472100749	13.2874316128819	11.50512	8.08894	21.39423	23.95549	38.6521
8433	5	5	3	1	4	0.992216684818268	18.0810414539103	15.8413387613193	175.016155811632	12.2417409954715	6.92487	11.47853	30.19175	32.19849	52.13969
9793	2	4	2	2	5	0.73079365310669	21.5649827861766	17.7133592111747	175.242229255841	15.870950495754	14.03423	9.65266	15.75089	19.2296	18.90513
6913	5	2	2	2	3	0.701037263870239	21.0436886580807	18.1866503334668	175.526760745267	7.30632012721064	7.21531	7.20657	11.85572	14.08327	17.15827
1105	1	4	3	1	9	0.812883834838867	20.3051394456002	16.9617331050447	175.531657664306	8.12748887110971	6.64603	7.08269	14.15536	22.62432	21.53168
6193	2	2	2	1	3	0.702348992156982	21.0433349502225	18.1549497756777	175.611816135301	15.401801949494	12.04892	6.6748	13.94925	15.93938	21.87956
4849	3	4	3	1	8	0.88111457490921	21.3746499430623	16.0256487870728	175.69255567913	15.0590853277643	11.37118	NaN	NaN	NaN	NaN
4449	5	5	2	2	9	0.870890676498413	19.7423875371538	16.3052562983521	175.70083747259	9.52378978902956	8.18871	7.40202	15.13594	19.20606	23.13324
7361	3	5	3	1	10	0.955726172447205	20.0903158525441	15.8197627972921	175.924756851383	12.9467557149833	11.0734	9.2053	16.18891	18.65335	20.8736
5841	3	2	2	2	4	1.07769770765305	19.0746517562879	15.0296771191538	176.1229970196	11.1845528036573	9.79844	7.8924	19.79211	21.66163	34.92191
9793	2	4	2	2	4	0.754783371448517	20.9303301970711	17.6213700705823	176.330572289947	12.3444141755543	10.55954	8.80335	15.62897	15.96205	22.72346
0385	4	4	3	1	7	0.941318381309509	19.463226012474	15.7605223886798	176.553461074186	12.0798382503529	11.98027	10.31679	14.58874	14.60576	19.16903
4561	1	4	1	2	8	0.866946431350708	21.0614679169962	16.6143387725438	176.664611653985	13.7258787377953	8.99953	7.73254	14.44032	20.7189	13.28487
9777	3	3	2	1	10	0.964711391448975	19.3282599553541	15.9861894055156	176.896473166541	12.6666642418557	9.99725	9.71471	21.95761	23.07116	36.20436
3841	4	4	1	2	9	0.927428376674652	19.5921036461312	15.9196151804581	176.984685968164	13.1078135133467	11.88238	9.81328	14.44868	14.63131	18.48138
2097	1	2	2	2	3	0.791146843910217	20.9107253525232	17.1204428733949	176.987154511181	13.1919463348782	9.66649	8.68069	22.25612	23.54249	39.31201
2337	3	3	3	1	10	0.878974520874023	20.5571409229399	16.5999332034531	177.286968495227	14.4793361923535	13.21409	9.3686	24.05399	25.57534	43.32757
9377	5	4	1	2	10	0.856039504051209	20.200637741564	16.7493391539746	177.333401375257	12.8450041323985	9.70246	8.34497	14.74601	17.52726	19.76697
6353	4	5	1	2	7	0.882894469499588	20.9696407489436	16.005344961183	177.584305983924	14.3870624584555	7.96165	7.49118	12.89533	13.13118	17.84504
9377	5	4	1	2	7	0.845710203552246	20.7605848582575	16.7046939051852	177.701790263575	12.485809194995	9.07823	6.50179	12.25236	15.17153	16.84974
4849	3	4	3	1	5	0.819921017646789	21.2877820670894	16.9086011181917	177.800246164611	13.2517274294807	8.28816	NaN	NaN	NaN	NaN
5793	3	3	1	2	1	0.845839037418366	21.6080241898205	16.7401244809904	177.853973195031	12.7552182739203	10.67717	8.53624	14.97268	15.62144	19.46355
9745	2	5	1	2	10	0.753977312088013	21.3999811124811	17.5546961691521	178.462069897644	13.1907450461138	9.86408	7.00658	12.90501	14.46308	18.0566
3841	4	4	1	2	3	0.901249140930176	19.8986879536915	16.1913263520664	178.583380339176	10.5097828262908	9.62938	7.41069	12.77705	13.6553	17.07627
6401	4	4	2	2	5	0.892743357181549	20.1170890936942	16.1479753485372	178.620762677676	11.5218727919609	7.85801	6.92634	12.34138	15.25954	16.86343
3617	1	5	3	1	4	0.839467068263463	20.2614501377695	16.8479188487238	178.730322772955	13.0519705739878	11.38263	12.89298	22.70392	26.62928	31.65096
6865	5	3	1	2	10	0.923789192199707	20.3502838711032	16.0030562614229	178.881086618031	11.4883128727805	8.12335	9.66584	16.31263	18.6961	18.91657
3841	4	4	1	2	2	0.873330794906616	19.7933582577812	16.5887475266124	178.899175656823	10.8131436830447	10.10177	6.97321	13.0237	15.79143	18.62373
1889	5	5	1	2	7	0.864639189720154	20.8964986043047	16.6569412072873	179.030026970776	11.4283975716133	8.52694	6.71865	11.59699	12.27921	16.71601
9633	1	5	2	2	6	0.859083381271362	20.2039854864908	17.0691895090472	179.2481901929	12.9119214709735	11.27903	7.56481	13.86692	15.42935	19.77413
2049	1	3	1	2	4	0.839839915139335	20.9012335738041	16.5705930868591	179.277168050567	13.9362705007907	8.64576	8.97621	16.98687	23.5117	24.50167
6033	1	3	2	1	8	0.817845817565918	21.1056086790053	17.0125943939138	179.354323969467	14.4826264626365	10.23144	8.35205	21.45134	26.20181	38.87745
9633	1	5	2	2	2	0.871153372764587	20.1447062907237	16.752188060742	180.135324697422	12.3039228088987	10.37088	7.94202	14.53481	17.30432	21.20683
0849	5	3	2	1	1	1.00357607603073	19.0863562543972	15.6330733353433	180.544906555895	10.0585609605287	10.03323	12.25902	21.52728	28.16673	27.73805
3729	2	5	2	1	2	0.767051614379883	20.985698163072	17.7683761007234	180.570578728194	11.325868258986	8.61567	10.00372	17.88446	19.72871	26.34059
8545	1	4	2	1	4	0.841136796569824	20.3559660476753	17.0558271430596	180.624755870467	NaN	NaN	9.63412	15.18352	17.42432	20.70793
4609	1	3	2	2	3	0.841868552398682	20.6263068203147	16.8501297447282	180.663846753408	12.2530858230804	11.29774	8.23755	21.45188	25.09481	39.30053
1057	1	5	2	1	2	0.92268180513382	20.0143298107134	16.2363042831966	180.780515916394	14.9988247839426	10.10484	11.29914	30.14761	31.36081	55.56887
3841	4	4	1	2	7	0.920670893669128	19.7046637044878	15.9887336958827	180.911994341142	13.1580670380506	11.54676	9.1578	15.69942	17.18564	20.06171
6289	2	5	3	1	6	0.898350476264954	19.9195905059004	16.7703106531041	181.054157083887	13.892460014203	8.98119	6.87571	16.80515	17.53853	29.5704
7313	3	1	3	1	3	1.02480578136444	19.652186251977	15.8855715763541	181.152544425467	10.3200492144344	7.58609	10.23532	17.58471	17.59118	25.56262
8705	2	3	2	1	6	0.786661617279053	20.2608309600171	17.540804456511	181.287685823605	12.4964084678594	10.05572	5.84414	14.84169	15.24762	27.5423
6289	2	5	3	1	8	0.81233810005188	20.4487508612821	17.2607244118956	181.566160646183	13.6792784691356	10.82588	8.11521	20.28266	22.76115	35.38436
6241	2	1	3	1	7	0.786568395996094	20.3158755080896	17.8148205236098	181.571398019963	14.5478973386208	12.15427	8.10872	19.00643	19.3794	32.11308
8753	2	2	3	1	3	0.830694428443909	19.717695727196	17.2140668324287	181.646685131015	14.214932367449	12.38566	12.76186	27.38143	28.82282	43.43498
8433	5	5	3	1	1	0.895004068136215	20.1860907696024	16.3766986944005	181.734044169494	11.7324035234504	6.90703	9.2033	21.17302	22.55976	35.35916
4449	5	5	2	2	7	0.835122030258179	21.1625415705393	17.0717099752783	181.763242872947	9.7944603054366	7.28126	6.08536	10.07397	10.99275	10.85624
3777	2	4	3	1	6	0.725910708618164	21.264981742109	18.2925971775921	182.012202968314	11.0833612921835	8.1109	9.28776	18.13465	22.34386	26.69965
4609	1	3	2	2	6	0.867965572357178	19.9862686448781	16.9783414336869	182.11989901028	10.266749423991	7.95572	8.14771	22.6821	25.18553	43.25053
6033	1	3	2	1	9	0.872495381355286	20.1691010504257	16.8192527943057	182.162486884853	13.872516044768	9.1296	6.99995	20.23768	22.59931	40.60406
2097	1	2	2	2	10	0.844112902641296	20.5696673322588	17.2108399634286	182.447114878939	14.3247750107207	11.64542	5.48161	13.14494	15.64485	20.59312
7073	1	5	1	2	8	0.925161394664219	19.9480960672001	16.3014406673931	182.480585814413	14.1638956837529	8.3925	8.79176	15.24276	17.14785	21.4319
9425	5	3	2	2	10	0.857521880149841	20.9451556762305	16.4742993257353	182.483822001325	10.8249301529348	6.4414	6.46558	15.5638	20.93072	26.72499
2897	4	5	3	1	9	0.963604773044586	19.5462084108581	15.808239166907	182.690113426325	11.4360044608595	9.75493	10.48457	17.86694	21.88447	23.59778
5361	4	2	3	1	6	0.864238369941711	20.8935350101139	16.4761075378525	182.825478722323	12.6947883312644	8.47247	9.14448	14.27843	17.5914	17.16248
9777	3	3	2	1	1	1.01979984855652	20.2115491210153	15.8919643109941	183.009360610548	12.9739620715948	10.39356	8.27619	19.00871	19.75064	31.55355
4721	2	3	1	2	4	0.734851263427734	20.483929973779	18.2355422564433	183.210287852294	13.9805025568109	10.22464	4.45215	10.91027	11.3537	19.15897
1105	1	4	3	1	4	0.825757129669189	21.4464758878544	17.1043377548981	183.395901864226	10.9159472971173	7.2022	7.05827	12.30307	13.36776	18.14203
9825	3	2	3	1	9	0.837132194137573	22.8234985196145	16.5229469003482	183.416290320532	15.2728379435125	8.41466	NaN	NaN	NaN	NaN
8913	4	5	2	2	5	0.949862210083008	20.3566451973444	15.7774589277737	183.473919228875	13.2530688366693	10.90005	11.38658	18.74922	19.44192	25.43661
8913	4	5	2	2	1	0.936069774627686	20.7834678106531	16.0334150402041	183.476121655719	12.1312751937031	10.68614	4.44802	8.96159	12.63225	11.48683
1217	2	4	2	1	4	0.859761548995972	19.8835729990032	17.134669357896	183.854239556298	10.3581369889042	8.41006	9.09286	21.52768	25.56593	36.21839
7873	4	3	3	1	9	0.99312441329956	19.3080272623409	15.8434642218126	184.036923594772	12.0975268073951	10.31348	NaN	NaN	NaN	NaN
0897	5	2	3	1	5	0.966918863296509	19.0011607362259	16.1761575540594	184.126446964126	10.9727834444142	10.5697	NaN	NaN	NaN	NaN
0865	3	4	2	2	8	0.949632102584839	20.2387487944354	16.3236555243486	184.576465854573	12.7691079057124	9.60518	9.49477	22.59472	25.91315	37.57685
4609	1	3	2	2	5	0.886198991775513	20.101234620615	16.8449492724035	184.576770311696	13.146658879679	10.94646	9.52809	26.14224	29.65965	47.39314
1937	5	4	2	2	10	0.898085945129394	20.1046170842113	16.8305572998882	184.741817350362	10.7432476688444	9.9149	8.39555	22.47343	24.81889	41.23116
9825	3	2	3	1	1	0.916756187438965	20.6624462975392	16.2214797406374	185.162067727681	13.3382195842294	11.19628	NaN	NaN	NaN	NaN
5921	5	4	3	1	2	0.860010223388672	20.3405409902571	17.0050471045702	185.390369272965	11.2076459833786	8.51582	9.83777	16.09155	17.21179	18.04708
3777	2	4	3	1	5	0.830926867961884	20.077290672716	17.5369813455977	185.580463601451	10.4111091703553	7.4138	8.15103	13.96485	17.02383	18.40458
2257	2	1	2	2	3	0.753541862869263	20.8499471543927	18.1279243803533	185.835617426654	14.2100601719439	14.8044	7.82615	12.35534	12.66866	12.70189
5793	3	3	1	2	7	0.892519472122192	21.2522640040155	16.4972810335324	185.950899760755	13.2389691101181	11.34083	9.89438	13.59627	13.66175	16.46787
8433	5	5	3	1	2	0.925655160140991	20.5668928519631	16.4751749841146	185.974284409241	11.4272293639655	6.97185	9.66134	25.61981	27.09284	47.3194
8913	4	5	2	2	7	0.926295346069336	20.318064964219	16.0400509496313	186.339425994855	13.0093577272213	11.29134	9.57575	16.99426	18.70494	23.93947
6401	4	4	2	2	3	0.86191512465477	20.6325275488339	16.9063259317027	186.571186425568	11.1061365627875	9.35433	8.83365	14.11814	18.03495	19.84065
1265	2	3	3	1	10	0.888182225227356	19.669895123901	17.1508767679907	186.833450431804	13.3658575094792	10.19202	9.0427	13.5792	13.61383	18.87263
1265	2	3	3	1	2	0.881933844975063	20.5239813295592	16.8581944171563	186.909656869987	12.5878327248733	9.17611	7.00112	11.66624	11.68169	17.08018
3777	2	4	3	1	2	0.824643525123596	20.6988695319211	17.3726365464874	187.087857105403	12.3238733045444	9.84506	15.55424	26.58978	31.04406	34.37048
9777	3	3	2	1	2	0.871510354042053	20.8790832067251	16.8956148220785	187.16852825894	13.9362238895659	12.28383	8.0326	21.0073	22.27205	37.97692
8913	4	5	2	2	4	0.883902454376221	20.993868408685	16.5503744196365	187.340295305868	15.005967681268	13.32446	10.64903	16.92613	16.94198	23.79246
4449	5	5	2	2	10	0.831625892094203	21.878705244557	17.089018590661	187.364516087469	10.9084240258172	8.90864	5.656	9.45307	10.42717	13.71657
4769	2	2	2	2	3	0.766793807438442	21.2043805288745	18.0146123455271	187.602066820526	14.0218301612083	11.96245	9.26153	18.07631	26.22232	25.83912
0385	4	4	3	1	6	0.941897164821625	19.4925321541822	16.5409470213264	187.725904861097	11.7933596080137	11.58425	11.13078	22.43926	26.93444	35.37642
1937	5	4	2	2	5	0.891857927322388	21.0219235825223	16.5774837001929	187.736334429378	10.3620583789279	9.56158	5.61958	14.12177	14.86261	25.202
7825	4	4	2	1	4	1.09306320762634	20.2438677844371	15.009841832765	187.761589875468	11.4554907558058	9.63849	11.20619	16.2715	16.38381	20.35867
1217	2	4	2	1	9	0.816416510990688	20.2995523016581	17.6651753377036	187.839421322447	16.271998732164	10.58195	9.06269	22.06876	25.58209	38.26638
8753	2	2	3	1	8	0.785116473770142	20.901398492792	17.8980666939798	187.907068491238	12.0862604755741	10.5653	8.59842	20.25461	22.50811	34.53523
3617	1	5	3	1	3	0.908119252681732	19.9057007172805	16.8399959065944	188.040747712335	11.8872426782668	12.08799	12.3432	26.93079	29.34407	44.2699
6289	2	5	3	1	1	0.809385048866272	20.9196584807832	17.748460284078	188.145515827514	12.9973490713208	11.94429	10.02452	23.36053	26.413	39.04847
3409	5	3	3	1	5	0.998908577442169	19.8161417839334	15.6326535250867	188.240941684056	12.4294990662956	11.05949	9.67879	17.32516	19.14713	24.25907
8337	5	2	2	1	3	1.0170064458847	18.6941790888056	15.9842722757018	188.378165851582	13.4120975317427	14.39708	12.99576	25.1484	31.06936	36.22802
6865	5	3	1	2	1	0.875492484283447	20.6375761014178	16.8726706891817	188.410138490218	9.46888217856016	8.94393	7.4605	12.28877	13.2015	16.15936
8593	1	3	3	1	8	0.919934652328491	19.4585548459803	16.829526557795	188.483948490058	9.38488580957337	6.28574	9.12868	17.87686	21.1049	26.47794
0769	3	1	1	2	5	0.845669246292114	21.5824568933123	16.9434103548394	188.501204071385	14.32445040664	11.71497	8.38546	19.01492	19.93137	31.04453
3681	2	1	2	1	4	0.777005939483642	20.9174000263703	17.8855821705949	188.585149184977	13.58153999487	9.99853	7.88631	21.73231	24.62449	41.16782
4561	1	4	1	2	1	0.851600327682495	20.8030932820325	17.2693010614248	188.766936156509	12.347947857238	11.2687	8.25473	14.00554	17.36355	20.08741
8305	3	4	1	2	10	0.950691706180573	20.4407920988228	16.7822905322169	188.87128099535	15.0573923138483	15.47424	11.88616	30.06432	31.87332	53.20194
2097	1	2	2	2	1	0.821800536346436	21.0442304687472	17.5406303416433	188.876552452899	12.8294987092896	9.636	5.39899	13.88527	14.44969	25.2498
3281	3	2	1	2	2	0.969048849105835	20.3507015042478	16.4393050113022	189.105637337356	13.3099290579625	11.28283	14.27969	24.21352	30.3689	30.44846
1329	4	3	1	2	1	0.883054025650024	20.484874852313	16.8655978465599	189.24072194148	11.3021866409797	9.85671	8.28428	17.9792	21.24959	29.24174
9745	2	5	1	2	4	0.801131285667419	20.8943004540438	17.9097215297189	189.792194457669	13.4405901310865	10.72519	7.26298	12.78079	14.54839	15.15352
4721	2	3	1	2	7	0.88940019771031	19.6679895179409	17.1384624386142	189.824386808041	12.5873427112136	9.78187	6.12224	17.69561	18.49473	35.11528
4353	5	2	1	2	1	0.818366858482361	21.140600191628	17.3737631727801	189.978181120227	10.4820353155759	10.1888	6.84097	10.66288	11.04107	14.81644
7265	3	2	2	1	4	1.06704780960083	19.922824736009	16.0281543849822	190.054710022291	13.1934824525204	12.9087	9.76605	16.59228	19.77339	22.98009
3361	5	4	2	1	6	0.901520369338989	20.1448830305137	16.839334473807	190.283882367735	10.5152783922495	10.79666	10.30205	16.13822	20.36394	20.62245
7873	4	3	3	1	10	1.08536038627625	19.162087139561	15.4807269177727	190.321654307462	12.384215552955	11.90162	NaN	NaN	NaN	NaN
6241	2	1	3	1	10	0.824919115066528	20.3325184659751	17.8589177268677	190.530761622381	12.5271397504795	13.07301	6.79113	17.35153	18.22078	31.09022
2209	2	2	1	2	3	0.957200663566589	19.6666313693804	16.8720739993926	190.975470483209	11.2757936459677	10.65247	9.96489	22.99996	24.47281	38.69758
8353	3	3	2	2	1	0.870632257461548	21.4311461349434	17.1625522987157	191.310077769567	13.3142927271261	10.68343	7.71591	19.47045	20.27009	35.15003
3281	3	2	1	2	9	1.01019267082214	20.7604186708	15.6832231415918	191.546662896402	13.7332966316216	8.61714	12.33682	21.0815	23.82918	27.70352
4849	3	4	3	1	4	0.936450299263	20.7371040260347	16.5245176441472	191.566154343253	13.5374774850089	7.92246	NaN	NaN	NaN	NaN
8545	1	4	2	1	1	0.875080055236816	20.4691250851579	17.016963117551	191.780260657905	NaN	NaN	10.53982	17.84468	21.44478	24.90784
4849	3	4	3	1	6	0.933772158622742	21.069003202124	16.7293584135082	191.838715441001	12.7171580536281	9.62559	NaN	NaN	NaN	NaN
5361	4	2	3	1	4	0.883155464172363	21.1496031764812	16.4988993086815	191.925576906157	15.1733799021747	9.17849	8.19539	14.41428	19.28987	16.59352
1937	5	4	2	2	3	0.838868269443512	21.3786668005671	17.387946063205	192.019371341584	11.0004380287211	8.21378	6.02834	15.8321	18.03354	29.2478
4801	3	5	2	1	4	1.16412478294373	19.8515981901504	15.2175821556044	192.086440610723	10.9470708742864	8.96855	12.23242	27.19853	27.61144	44.17573
7233	2	4	1	2	8	0.887504476547241	19.7175444517301	17.4550605492223	192.22614971247	10.4382287848509	10.04669	7.69587	20.25522	22.16507	36.81463
6289	2	5	3	1	4	0.882248815536499	19.8695336561856	17.3405233644524	192.857233434332	12.0099787692128	10.87638	7.64412	17.07421	17.52415	28.07223
2337	3	3	3	1	2	0.960176152229309	20.6782649497553	16.5937159256749	193.195862451583	12.0311222127848	11.51565	10.70783	24.72506	27.18239	41.76153
2209	2	2	1	2	5	0.90896414680481	18.8470752179943	17.1789459879181	193.596200855369	12.5496672551772	11.33531	8.03635	23.65049	25.43315	47.35591
8913	4	5	2	2	8	0.909488468170166	20.6334356865166	16.9844734053557	193.766340111685	11.1321538162308	11.09211	7.44121	13.30902	15.27668	19.2397
1329	4	3	1	2	8	0.928669256687164	20.8426892222769	16.5214312759567	193.982162031749	13.1917470465049	11.23695	9.04299	25.4982	26.72344	48.66564
1329	4	3	1	2	6	0.82752027797699	21.3255367028642	17.5598465141915	194.189029449413	13.967334897168	10.38146	12.24985	30.67508	32.85925	53.51005
8865	4	1	2	2	3	0.942118282699585	20.6706414727507	16.1774943082631	194.359888243682	11.7091229572665	11.00161	8.24444	20.3456	21.21264	36.21155
6401	4	4	2	2	1	0.959484183311462	20.1191096366289	16.6482684195018	194.65031717814	11.1143278113594	9.81124	11.00264	16.46239	16.46347	22.28749
5873	5	5	2	1	10	1.1015965218544	19.0803128743904	15.7973032573933	194.678827241171	9.6909086852638	11.55071	13.06776	18.65061	18.82496	23.06305
6401	4	4	2	2	7	0.917899844169617	20.8469039384506	16.8506865491194	194.795938609485	10.5580485044447	9.73532	10.11208	16.37092	17.96677	22.23419
3281	3	2	1	2	7	1.01230828142166	21.2854631660271	15.3187960220098	194.820628978245	13.7686283147248	11.74533	10.32159	18.14978	26.79466	20.6144
0769	3	1	1	2	9	0.949132600307465	21.0342191257386	16.791374849358	194.949637668237	13.3645691646556	12.38462	6.24058	14.64857	16.37789	25.0941
0385	4	4	3	1	1	0.930179933166504	20.5362120905651	16.6847702784046	194.998261777365	12.7033880634976	11.82663	7.89271	14.29099	17.12801	20.84767
4721	2	3	1	2	3	0.792033103179932	20.7443250512311	18.1891977899831	195.001134326928	14.9434999947584	11.87037	6.21545	15.71045	16.69901	27.94389
4561	1	4	1	2	4	0.932668075561523	20.4468019384052	16.8664687621582	195.16173440417	13.8543579214106	12.76573	9.2799	17.81467	22.44763	26.67221
8545	1	4	2	1	9	0.929960418319702	20.0100767031933	16.9178195210161	195.287224083298	NaN	NaN	15.97741	20.63211	20.71584	23.30297
2897	4	5	3	1	8	0.990619161987305	20.2372666304538	16.1194641004701	195.377871540426	11.6516636417126	14.41666	9.50552	16.22046	20.1644	21.23033
9825	3	2	3	1	7	0.986139556503296	20.7084683990014	16.5696394581373	195.656895782699	12.813442947625	9.08754	NaN	NaN	NaN	NaN
0337	4	5	2	1	9	1.03894789581299	21.9914799655324	15.0908546393835	196.113904373412	13.8325042649484	9.31909	5.61958	14.98687	16.31311	27.54645
2337	3	3	3	1	3	0.894665727342878	21.1496061657884	17.1871639051057	196.25806356257	12.9430923272082	13.49024	9.17804	22.40527	25.45779	39.37435
5921	5	4	3	1	9	0.90547837600708	20.8315009357193	17.1422580748395	196.322349725889	8.51493736896501	4.86294	5.74016	10.75101	10.7577	16.66736
3361	5	4	2	1	5	0.939065043926239	20.5162334854656	16.6239410063569	196.988469515892	12.2289270846969	9.30297	8.50229	14.68867	18.65844	19.57091
7873	4	3	3	1	6	1.02092711544037	19.6002007426931	16.1870044661781	197.055587741412	12.0401556864372	11.30765	NaN	NaN	NaN	NaN
9585	1	1	2	2	1	0.772686254024506	21.7132924453642	18.3283353115661	197.320776155927	12.7537514872172	11.19996	5.8524	10.74935	18.94816	15.85565
4353	5	2	1	2	10	0.796387431008475	22.185544451099	18.1337766082447	197.415723454935	10.5141677027648	9.53584	5.10915	9.24978	11.21867	11.13929
6353	4	5	1	2	9	0.953371555055891	20.914291965976	16.3443267182815	197.431244899999	12.1738465216224	9.99423	12.56834	29.37267	31.21943	49.98582
6193	2	2	2	1	6	0.882069652318955	20.6011949933694	17.1658620990091	197.578867154664	5.96912196933055	13.0307	6.58025	16.62169	22.01813	29.69676
4609	1	3	2	2	9	0.868722062792097	21.1072641365342	17.6509256920702	198.386829429866	12.1680208214157	10.67058	8.57939	22.29643	26.98259	40.85488
8865	4	1	2	2	6	0.928773639678955	21.203994717087	16.7149216106144	198.511823910635	12.0016970141846	13.04266	8.70651	22.82861	24.29245	41.58278
2289	3	4	2	1	3	0.858229036331177	22.0175549200327	17.4702646949208	198.916806251984	13.2138634254203	10.0175	8.63885	21.13284	22.13809	36.74786
8433	5	5	3	1	8	0.914866406576974	21.0134568740365	16.9379644703272	199.098234780407	12.0680928910333	6.25145	10.06767	26.66612	29.06725	48.75924
6193	2	2	2	1	10	0.846462757873535	21.1775099710017	17.7430853969345	199.138856496762	5.1296006811796	4.3366	9.7072	21.9511	25.29425	35.65429
6033	1	3	2	1	2	0.961713185119629	20.3229926180396	17.1374355739086	199.298665215436	11.8747974554312	11.634	6.76745	16.6025	17.68645	29.17039
3361	5	4	2	1	3	1.06480333042145	19.4308613260549	16.3514966287303	199.446723248071	12.064271496307	10.93357	9.97727	18.32594	20.62	25.98931
8753	2	2	3	1	1	0.790194323539734	21.6551362695569	18.3292925508624	199.581516992696	11.560772127962	10.66732	7.22817	16.50337	17.06549	27.79715
0849	5	3	2	1	10	0.937634099960327	20.3075547311955	17.0556565392482	199.65001043479	11.1960649800359	10.11944	9.97655	14.82047	17.05721	15.18575
5841	3	2	2	2	7	0.918993165969849	21.7443369232648	17.1605262341375	199.79298808337	11.9693466835915	10.79024	9.91161	23.57546	25.73365	39.13772
6913	5	2	2	2	10	0.850895354747772	21.180101001774	17.6920836353836	199.81541146559	10.7010475465612	9.58673	10.79396	17.16712	19.72129	20.87179
1377	4	2	2	2	1	0.952854485321045	21.1270572398219	16.4571025674562	199.863146228845	10.8418137582552	11.78436	12.87516	19.83365	20.73253	25.45629
8305	3	4	1	2	9	0.927081084251404	21.1403221780015	17.0629354160212	199.94995968919	13.6944918572131	13.48816	8.24707	23.98123	24.86129	46.89645
0337	4	5	2	1	10	0.965117768526077	20.9073602414261	16.3734302747716	200.041616255947	NaN	NaN	6.72661	16.11639	17.16399	27.23201
5361	4	2	3	1	5	0.891121048736572	21.022003016631	17.1979295417584	200.248731418347	13.0487594847294	11.21955	10.46353	14.481	14.80083	17.39274
6913	5	2	2	2	6	0.891076037406921	20.6550834995439	17.2031777764007	200.507797425005	9.89365089592392	10.59477	9.53159	18.16271	22.46063	27.65111
7281	2	3	2	2	9	0.871307360458374	21.1849041737073	17.6410307470899	200.601394402575	12.7474807982072	13.23376	11.01219	26.50623	29.49473	45.46038
9585	1	1	2	2	4	0.907793155125209	21.1405662656177	17.3812083502297	200.762261898894	14.0977689019478	12.7422	10.86604	19.2918	28.93325	25.23606
0769	3	1	1	2	8	0.873872928142548	22.4241208006651	17.3107335921899	201.009786624916	14.0942452788202	12.71422	6.47982	16.55062	17.066	29.82257
1937	5	4	2	2	9	0.871508630752563	22.1050272981153	17.6147240941763	201.013291181544	10.5048946298323	9.26913	8.12431	22.56223	23.57968	42.75624
6289	2	5	3	1	7	0.840007766723633	20.8180591770263	18.038433130398	201.676985504015	14.4365546377219	11.59566	10.03698	27.20572	28.46674	49.46399
3409	5	3	3	1	4	1.06860117530823	19.2633220683295	16.1833341448595	201.91410521091	10.3425092471959	9.25639	11.66479	20.47651	21.10683	28.19974
2097	1	2	2	2	5	0.837397020339966	21.6926099760074	17.4943320860942	201.966436363192	12.0027093852968	10.72303	5.93907	15.09686	16.45621	26.72497
0769	3	1	1	2	1	1.02856196975708	21.2967570107503	16.277428114546	201.966792229763	14.5463999137992	14.90606	9.12368	25.74685	27.35612	49.70921
2289	3	4	2	1	9	1.04206578397751	20.5157318012584	16.544884224822	202.106935088921	11.7799091305769	11.10342	10.10935	30.03891	31.22886	56.41029
1329	4	3	1	2	9	0.963323610305786	20.9941424776216	16.4878657469833	202.141593009006	12.4750098097499	10.67932	7.5401	21.57996	22.30532	42.26877
9777	3	3	2	1	4	0.957432861328125	21.5410161584939	17.0359602934011	202.603525007171	12.396552119874	12.1291	10.14965	22.69475	23.14083	36.87076
6865	5	3	1	2	4	0.919867049789429	20.7123203063401	17.4396032833873	203.092527547896	10.8768910762414	8.10058	8.01061	14.39525	19.95095	20.70473
3729	2	5	2	1	6	0.743731252670288	22.4079059181121	18.8901022763324	203.544045246967	12.4625478386587	10.69872	11.49861	17.82821	18.97684	19.05877
4609	1	3	2	2	1	0.880708740234375	21.2907946487633	17.592868837711	203.741287911813	13.0567099372889	12.3088	10.2219	25.83337	30.50986	46.16033
2049	1	3	1	2	1	0.853392285919189	21.9846070442098	17.7366596432134	203.750537467953	13.0345978095849	10.26439	7.15773	12.92073	14.4229	16.39764
8705	2	3	2	1	1	0.760752840042114	21.9078215927302	18.8446182774828	204.163432096355	12.5042012799832	9.84207	8.50748	18.86365	21.99855	31.64946
8433	5	5	3	1	7	1.03901302623749	19.7385715692792	16.4762226776661	204.177377599663	11.1030729003069	10.95896	12.00117	30.36095	33.98911	53.62892
5873	5	5	2	1	6	0.931836916923523	20.6729824262443	17.2449724193741	204.254377895387	10.9368282542345	11.30424	11.01972	17.75764	18.82614	22.47884
8753	2	2	3	1	5	0.762021317481995	22.4690424628669	18.5308912442196	204.387607989455	9.88493832802528	2.71876	7.33996	16.66388	17.53721	28.10483
9377	5	4	1	2	6	0.899539603042602	21.5949162144726	17.2995679368306	204.737238451207	12.0976416621831	12.9667	8.78887	15.0929	22.91356	18.12086
9697	2	1	1	2	10	0.834278374671936	20.3312308922942	17.9262469610676	204.749265560927	12.9117383031569	12.46224	6.35704	10.44669	11.49305	11.91634
6401	4	4	2	2	9	0.957524691581726	20.8180416738757	16.9801509476592	204.940104466184	10.8252452497066	9.88697	6.8487	12.34275	15.10374	17.06657
4849	3	4	3	1	1	0.933934829711914	21.2434035911132	17.1938928126739	204.975316272657	11.5162539215761	11.17176	NaN	NaN	NaN	NaN
3777	2	4	3	1	9	0.772235869216919	21.6960511194728	18.7959523914429	205.370993636156	11.906000690918	11.04442	10.83021	19.62153	23.03878	25.70906
8305	3	4	1	2	2	1.00137179660797	21.0406175824274	17.039725087524	205.64265461113	15.3846525780208	15.69306	11.60724	27.54041	31.68907	47.06574
0337	4	5	2	1	7	0.937088474273681	21.3850389861858	16.8933290150431	205.884096109278	11.4438958482983	8.50308	6.50701	16.09745	17.16633	28.15994
7073	1	5	1	2	3	0.936141532897949	20.9797568780613	17.1523445323116	205.918703173041	11.0157396060482	7.26021	8.18465	14.9138	17.73633	20.95187
7073	1	5	1	2	5	0.917533539772034	20.9447537862465	17.609566580545	206.191872247552	11.9947486416305	8.15988	7.8449	14.42954	15.86462	20.36459
2097	1	2	2	2	8	0.830225288118635	21.6067309696023	18.0899031089829	206.291645915652	11.3841073486641	10.41817	6.18054	15.27058	18.21739	24.99193
9697	2	1	1	2	4	0.756388541221619	22.0470905486227	18.9863705999816	206.294783529241	11.8483473168875	8.60997	2.07061	5.0797	5.88608	8.30767
5873	5	5	2	1	5	1.01035874633789	20.3761558642085	17.1005940005309	206.493641293424	12.4185707974952	11.98848	9.91508	16.17768	18.53575	20.20796
1329	4	3	1	2	2	0.923146472167969	20.7803071693705	17.2560775286839	206.552972338562	13.1941407431785	12.13414	7.13967	19.05817	20.04617	35.52947
8545	1	4	2	1	3	0.86451178779602	21.162512202935	17.9637092169983	206.630216134813	NaN	NaN	9.65635	18.04052	22.53949	27.41738
9825	3	2	3	1	6	1.29997886924744	21.5862950091534	14.9427486602211	206.725084046436	14.3953156878111	11.02763	NaN	NaN	NaN	NaN
8353	3	3	2	2	8	1.04868254613876	21.155288694177	15.8845534655746	207.051718136191	11.4615686662264	13.08293	9.07865	19.60051	21.04238	30.67047
1329	4	3	1	2	7	0.999111764431	21.098713576122	16.7313243875672	207.163259712302	12.6271807203684	12.5741	8.57135	22.48209	24.00892	41.53464
1377	4	2	2	2	5	0.924806200790405	21.6050153675327	16.9768472602494	207.214606030873	11.1910208978657	12.87497	9.47661	14.92126	16.4336	18.27697
4609	1	3	2	2	10	0.936230062866211	20.8234023949662	17.5057651904969	207.30856110304	11.7955572098994	9.48509	10.50347	26.30663	28.37667	46.15661
6033	1	3	2	1	6	0.960871857833862	20.3958036343956	17.3595558603823	207.312158716103	12.1980750905961	11.40272	10.68894	28.32812	30.25796	50.37669
7825	4	4	2	1	9	0.944470833206177	20.9733845646381	17.0998952561673	207.699311415749	10.3657244937199	8.75347	7.87039	13.12604	14.10382	16.27106
4609	1	3	2	2	8	0.837972554397583	22.0202657036281	18.0743587186174	207.765790505874	10.1387797087717	8.49143	8.60363	23.06877	24.53423	42.70552
3281	3	2	1	2	5	0.944340195465088	21.7228602928804	16.7931057776746	207.986964262576	14.1715842507699	12.44349	10.28736	18.29431	25.06734	25.61941
8337	5	2	2	1	9	1.06317577400208	20.0833993639497	16.2751182537402	208.023418886058	9.90690114496843	12.45438	14.15261	19.59958	19.95037	23.44631
5921	5	4	3	1	1	0.94249679517746	20.9275788275172	17.3412401701785	208.432317230101	9.86428650587801	8.61918	8.70395	14.53385	17.49212	18.06426
6193	2	2	2	1	8	0.779398671150208	21.9588834179499	18.9046649241996	208.551655088957	14.0357401311342	10.85641	8.80832	23.92024	26.31871	44.19409
9537	1	2	1	2	8	0.90486160697937	21.1592715101411	17.6221801237671	208.610168018818	12.7443707454306	10.15846	7.47171	12.71869	13.95855	17.66057
0897	5	2	3	1	6	1.07601388645172	19.4134682145828	16.6381561680027	208.710554191448	11.354478830643	12.68396	NaN	NaN	NaN	NaN
6913	5	2	2	2	8	0.782289656639099	21.9539814556709	18.8749279610044	209.106481877628	12.7895800490691	14.20268	6.49861	12.86539	26.21221	19.01218
3361	5	4	2	1	8	0.990009293556213	21.8566304614675	16.506609511558	209.148804591864	11.194649243344	8.74794	8.79524	14.75746	16.35568	19.10431
4769	2	2	2	2	2	0.903168553161621	20.866259946088	17.8984994953955	209.154314952428	12.9597901929058	12.19662	10.38578	19.51218	25.59506	28.79085
2897	4	5	3	1	6	1.0083861328125	20.2383248513296	16.3690078226302	209.394955871938	12.591016236153	12.44407	9.41607	15.51271	15.61177	21.83397
4609	1	3	2	2	4	0.834811112880707	22.2635929243688	18.0777067223473	209.443464307752	12.8810495172026	11.08819	8.50844	22.22204	23.88512	40.41595
1329	4	3	1	2	3	1.08847171354294	19.7728210612254	16.2821921774868	209.476032535329	14.1720116704662	12.91699	9.42369	22.16664	23.13018	37.55905
2849	4	1	3	1	8	1.14359231185913	19.4555332289825	15.7578895481398	209.682257878801	10.7898759915139	11.56172	8.54063	25.61477	27.79036	49.38908
7281	2	3	2	2	8	0.867512130260468	21.0595574243429	18.2911765141543	209.82058456701	12.8128772305642	13.43885	9.83606	23.00124	29.53865	38.91168
8705	2	3	2	1	7	0.803783236026764	21.6102448135418	18.8320176680948	209.939602393969	12.3525446819931	10.41002	6.5148	17.3347	18.16891	32.13289
4353	5	2	1	2	6	0.896943882751465	21.484499278541	17.8511790433535	210.135613308743	9.79090591847546	10.32465	7.16227	11.82562	13.25733	14.23012
3281	3	2	1	2	8	1.04082220001221	21.1333394956055	16.4472008172662	210.737440390296	13.5863148427961	11.78519	8.46655	15.53508	20.39871	22.08183
8753	2	2	3	1	4	0.783269328117371	22.2935003238291	18.8772398258587	211.128231075044	10.8971967675183	11.23886	7.65973	19.40619	21.3891	34.66663
6353	4	5	1	2	5	1.05863035869598	21.0679487681588	16.3246923112668	211.699725660878	11.4315029304563	10.09446	14.55412	28.61252	29.45621	43.92949
4449	5	5	2	2	6	0.912393487930298	21.5063722089385	17.7035504375288	211.721745646053	10.1937869948929	10.35614	7.88316	13.89066	16.29123	18.91063
3841	4	4	1	2	1	0.876930659866333	20.4589010830405	18.2465632905348	211.731967519634	9.71853279007375	12.00315	5.80556	10.52005	12.47013	14.71704
9777	3	3	2	1	6	1.128640209198	18.8780598468501	16.5477133734154	211.999692214759	10.6414337306582	11.89408	9.76842	22.93906	23.41151	38.58425
6289	2	5	3	1	9	0.869369210243225	21.3135341228104	18.2329601403529	212.149130895115	14.345313415107	13.01682	8.03638	20.95664	21.68671	37.85099
3889	4	3	2	2	8	1.01606636047363	21.0678128325873	16.4112549373196	213.212510874388	11.5481969691857	11.4425	10.54134	27.9521	29.22866	51.26163
2897	4	5	3	1	4	0.98892377614975	20.8153190984961	16.9217270486485	213.347298183009	15.3545604553409	15.76636	11.25932	19.90586	20.16253	27.62889
2257	2	1	2	2	10	0.893189534187317	21.6282654734883	17.9266389276049	213.393590149878	13.9901062729386	13.73838	8.93684	20.84536	25.35872	33.48962
0849	5	3	2	1	4	1.0307140173912	20.651593590716	16.6432871191078	213.460668710167	12.4594124991571	11.87495	11.95645	19.62751	22.68707	25.1297
6289	2	5	3	1	3	0.85920866317749	21.2431609191387	18.3766758646658	213.495545582859	13.4848275249096	12.17646	7.3508	15.75628	16.50374	24.77172
7281	2	3	2	2	5	0.813196816444397	21.7451627114377	18.7915228853714	213.50716620953	12.3479124700558	13.00362	8.83281	22.4397	26.29819	40.11751
3521	1	2	2	1	4	0.922316836595535	21.2504921731723	17.5015344237868	213.601860446695	11.799621915947	12.47367	12.55674	21.97825	25.74307	29.55032
6401	4	4	2	2	10	0.990021988868713	21.4801753448809	16.9500938072697	213.605902279636	11.5403000218845	12.57836	14.02609	19.52455	19.53034	24.93665
1265	2	3	3	1	4	0.830446590900421	21.7688422664139	18.5252554285954	213.675080923243	13.3539155384307	11.83389	9.43072	16.59686	21.29206	22.04709
9745	2	5	1	2	1	0.77120977306366	22.2607311871599	19.2643688644388	213.963274636864	13.3499478034111	11.8202	6.88253	11.9696	13.44431	15.54855
7265	3	2	2	1	2	0.924955896377563	22.0607082689204	17.3928699533545	214.250425344077	12.2715123327876	14.4397	12.89545	16.55207	16.65809	18.91379
4849	3	4	3	1	3	0.935409072875977	21.6450593296392	17.8121114700753	214.50583435679	10.8921954075163	10.36953	NaN	NaN	NaN	NaN
6193	2	2	2	1	2	0.796255244255066	22.3053900936366	19.0750978882716	215.240780948845	13.1786923916323	11.80894	6.64341	16.01969	18.07099	26.17573
6913	5	2	2	2	2	0.795415679931641	22.3373455531679	19.0687175678549	215.39886300506	9.01670498671034	11.45	8.48216	13.60072	15.90572	16.82956
8753	2	2	3	1	2	0.779627367782593	21.9523235377664	19.0758022888567	215.57693842913	11.1727356207187	12.36347	6.04434	13.03305	13.52477	21.84396
2289	3	4	2	1	4	0.905331986904144	22.7052109913649	17.6898953841764	215.744126572622	NaN	NaN	9.22981	23.49411	25.0386	42.1961
7313	3	1	3	1	7	1.07914340744019	22.3865108493793	16.1718466802611	215.802285369832	11.39219657087	10.14435	9.38367	15.73754	19.12798	22.25845
7873	4	3	3	1	8	0.957956003665924	20.993836441065	17.023444694379	216.0310073086	13.9147877886899	15.68287	NaN	NaN	NaN	NaN
4753	3	1	2	1	1	1.05573959636688	20.9557233844761	16.616346770961	216.051145150299	13.2545450913521	14.44616	10.70067	19.58134	25.07021	29.2063
0897	5	2	3	1	9	1.08089990186691	19.9531499715031	16.5929934205035	216.143290292023	9.93959090375484	10.4269	NaN	NaN	NaN	NaN
7873	4	3	3	1	1	0.95326234703064	21.1832917547782	17.3155354805635	216.258830652976	10.3883610298799	14.19347	NaN	NaN	NaN	NaN
7073	1	5	1	2	7	0.95215403137207	21.0695051313843	17.6048791171196	216.590458330367	11.9292153049927	9.38704	11.0526	21.67728	27.7725	32.62733
3841	4	4	1	2	4	1.1455263261795	20.6832311853929	16.2503418455693	217.142108732071	11.4155950138071	12.26706	8.93856	15.776	18.34421	22.1811
5361	4	2	3	1	2	0.966202325105667	20.8135766248499	17.6141983925708	217.620536727514	11.5217361164155	10.38084	10.3875	13.01355	13.13463	14.55324
3281	3	2	1	2	10	0.972494789600372	21.934303557783	17.6609105085738	217.627613325355	11.2927040223393	9.52556	9.34113	14.79768	17.52279	17.80823
1329	4	3	1	2	4	1.02883918380737	21.1029103166162	17.0003325562535	218.049511267681	11.9455411637975	11.47702	9.96246	24.20269	28.71035	41.43634
5841	3	2	2	2	3	0.942184631824493	23.0670799393099	17.4431718994503	218.189743799006	11.694027620766	12.78123	10.04506	21.69865	23.25902	34.1145
9585	1	1	2	2	10	0.805297733851842	22.5929858016732	18.7859515179606	218.369210713958	12.508625873988	11.99124	6.16091	9.63692	11.01081	13.19658
7073	1	5	1	2	9	0.898541234493256	21.6339499742622	18.0509971260633	218.447103854367	10.8922371621842	8.59836	7.38272	12.94274	14.43582	15.18301
4353	5	2	1	2	3	0.987693581771851	21.5785759334497	17.2846110752503	218.8217328834	9.66294472680019	11.70039	9.88154	15.81387	18.62506	21.53421
9537	1	2	1	2	3	0.873754991912842	21.6597361219634	18.4146912329999	219.804101579732	13.3430613460604	10.37706	6.70738	11.99944	13.57721	17.46214
3361	5	4	2	1	4	0.970086802482605	21.6463575244904	17.5600058106022	220.041999726764	10.7345407891733	11.63177	9.06895	16.42404	22.73542	23.7723
4753	3	1	2	1	7	1.01153485608101	21.3837565359352	16.8428227209693	220.58049377201	13.7523716732059	13.54535	15.25184	29.63233	36.46116	42.71947
2049	1	3	1	2	8	0.9420964427948	21.8949390472011	17.549255347975	221.428210403861	10.8552764565979	12.95809	10.69633	18.45734	25.1423	25.2445
8865	4	1	2	2	8	0.947411169597081	21.7869580587961	17.3092365468248	221.861666987884	12.8672685517352	12.54241	7.25346	19.67075	20.12358	36.54245
6193	2	2	2	1	9	0.848721744918823	22.0769481366335	18.6863131483026	221.911062739928	13.422396781754	14.63033	10.24497	24.54317	29.56224	42.10763
3329	3	1	2	2	9	1.03860560774803	22.1720381623522	16.7473693497859	222.162730902169	10.886614958912	11.10308	9.787	20.51671	27.55577	32.69481
9585	1	1	2	2	2	0.883619069337845	22.0211211915671	18.2105823854833	222.341702395298	14.3897349583575	15.4815	10.10642	18.32002	24.34552	26.6751
7825	4	4	2	1	8	1.1377569437027	21.3291256869702	16.0186744833058	222.385204275221	12.5868842972881	11.3009	12.46904	20.50565	21.17029	26.1369
9777	3	3	2	1	3	0.959912389755249	22.1303401236945	17.438842483405	222.848291553959	12.7601393012609	14.37765	8.15192	19.83499	20.84493	34.25597
2897	4	5	3	1	3	0.965283816146851	21.5660475721139	17.3652636923454	223.111633781942	13.0921154926994	16.09199	9.5747	15.53745	15.66797	21.81307
6913	5	2	2	2	9	0.861197582244873	22.0585791343107	18.6505752776826	223.283545791322	9.02689516221551	11.19132	9.85585	17.40551	19.8047	24.56925
9825	3	2	3	1	4	1.06294801712036	21.9335617288103	16.7026216638961	223.36880014884	12.2173131694286	10.38228	NaN	NaN	NaN	NaN
6033	1	3	2	1	4	0.889482802963257	22.2802128709834	18.283995730488	223.430301486258	13.6329945958626	12.76223	11.15932	26.564	27.2128	46.1843
8545	1	4	2	1	2	1.09158440208435	20.4198843637368	17.0326078367206	223.631830475723	NaN	NaN	14.53399	23.02019	23.03959	31.92312
8753	2	2	3	1	9	0.945180886745453	21.0527292433841	18.166276304905	224.516309767843	10.69907635016	13.67936	13.81404	33.2278	35.00171	56.26686
0849	5	3	2	1	8	1.09874517202377	21.5785951121893	16.6639351202564	224.518250135473	11.0132070228458	13.50033	15.73733	23.31432	24.4941	27.25655
0385	4	4	3	1	8	0.989859708309174	20.8037066001477	17.3702090298583	224.738097835363	13.4992990485848	15.21962	9.256	14.63649	14.85671	19.90953
4401	5	1	2	2	5	0.972020491361618	21.590307681138	17.8472662804788	224.832869244943	8.05258345887614	12.15828	9.4305	23.99275	27.2748	43.19744
7025	1	1	1	2	2	0.943319324970245	21.4563849677782	17.9210999311981	224.911404068127	12.1506307698358	11.58643	9.97676	17.30853	19.41727	23.10209
1377	4	2	2	2	3	1.12996999855042	20.8115726246961	16.4758967935215	225.201328671875	12.1093433752406	15.91182	12.73318	23.01842	34.87821	31.88791
	2	3	1	2	6	0.962226099831717	20.9353342067858	17.7172792347484	225.268612963725	11.4605558868944	10.76668	7.80282	19.89947	20.72805	35.43509
4753	3	1	2	1	4	1.02117265319824	22.2516474538626	16.6729193369967	225.421401975824	14.0483929478196	14.38144	12.15939	23.84348	24.27688	36.9909
9537	1	2	1	2	9	0.89748793888092	21.4492062368477	18.4487567769159	225.561680115714	11.5384595544344	10.04136	8.06317	15.44347	19.97799	23.14656
5361	4	2	3	1	7	1.02194151306152	20.6813444863555	17.3073339940534	225.683669682702	10.5837187408908	11.36072	9.89927	16.17333	18.52374	20.06663
6401	4	4	2	2	6	0.980846361432757	21.5790535171788	17.4842998984641	225.689487263716	12.2027739815359	12.82608	11.68626	19.68986	20.95941	27.21341
7313	3	1	3	1	5	1.01996195554733	21.5181866080974	17.5966566457655	225.830446690003	13.468683189292	10.95207	13.7938	25.08149	32.67287	37.0688
	2	2	2	1	5	0.780362944602966	22.8604709141439	19.6053197553198	226.018405745945	12.9156665006984	13.12102	8.91416	22.60786	25.03165	41.38058
8433	5	5	3	1	6	0.993539445877075	21.6413236964916	17.4793659821587	226.195786717324	12.24442131305	11.53613	11.73364	29.71313	30.76923	52.78278
8433	5	5	3	1	5	1.10168317604065	21.0345403671064	16.8382525601443	226.229720718413	12.8217180956147	15.06015	16.45872	43.60519	46.03251	79.04365
2257	2	1	2	2	7	0.871353881835938	22.1692414381136	18.579291213249	226.273461479075	16.5844072797845	13.65782	10.30524	16.64195	17.68424	22.70832
5873	5	5	2	1	3	0.949312671661377	21.285981260398	17.9261860574331	226.426434401144	12.1969358689758	14.31545	10.86906	21.41344	26.27277	31.5312
9585	1	1	2	2	7	0.852995820236206	22.1860059826602	18.9007075551097	226.545762502914	11.3014495207936	9.38684	9.78028	16.47019	23.14148	17.89685
7313	3	1	3	1	10	1.05058044576645	21.359814477478	17.1473391402511	226.751947715597	10.0501421407725	10.04993	8.61597	16.34336	21.53631	24.83886
8433	5	5	3	1	3	1.03918495101929	20.8641394435249	17.3671080187904	226.875238975634	12.3174343705235	11.3574	13.17794	35.04794	41.86641	63.08568
0385	4	4	3	1	5	1.10594571647644	21.4009273916916	16.5858199926006	227.210429291226	12.2139277609666	12.92749	10.95022	20.30509	24.82957	29.1309
8593	1	3	3	1	1	0.864479920578003	22.4338063146679	18.8616678169836	227.326022381851	13.4126458013258	10.72211	9.50957	19.77078	28.23712	31.1373
4721	2	3	1	2	1	0.854516798019409	21.9351322427837	18.6412512655613	227.385953240184	14.254777064567	12.89739	5.9789	14.86953	15.7717	26.35454
4753	3	1	2	1	10	1.10234585789272	21.1731228794872	16.9180561967417	227.587575757383	13.3195680031329	12.60434	14.00447	21.7435	30.99635	27.33238
2337	3	3	3	1	5	1.31158183193207	20.3534118607172	16.1670152513782	228.023776297787	13.2069318379967	17.41768	17.56624	38.725	40.31665	62.31213
8865	4	1	2	2	2	1.03593046302795	21.406562738494	17.2019668610206	228.103132492542	10.39575708961	11.82955	6.61265	16.6655	17.90653	29.58784
6193	2	2	2	1	4	0.790119775772095	23.2650088042939	19.2489530070551	228.257066551199	13.0199220380467	10.75064	5.28884	12.21123	13.08437	20.61824
1377	4	2	2	2	4	1.13951543753488	20.5795555952287	16.716032250566	228.313956534107	10.4073946754599	14.61319	13.40022	23.74175	34.57265	30.35048
8385	5	1	3	1	3	1.06257163953781	20.2803815766011	17.4357694471686	228.507690937334	11.0605550028434	12.60577	12.46941	21.02479	22.4158	26.57772
8337	5	2	2	1	10	1.1914454624176	20.0600007519695	16.1479078458907	228.877806316617	12.4779176722481	16.18854	15.36003	22.45959	22.46348	29.46891
2305	2	5	2	2	8	0.904095450537546	21.1195134270421	18.3505842550123	229.106228183003	10.8173922490192	12.19093	13.18635	20.24779	22.24937	19.63127
2097	1	2	2	2	4	0.960262130737305	21.7397042782093	18.0410187381536	229.182302784042	11.4907957593352	11.15178	7.99839	18.49566	19.60466	30.70227
6913	5	2	2	2	5	0.793138737201691	22.8686983559772	19.5887118043814	229.538676814509	6.49483899567455	9.70305	8.8927	15.14065	15.31197	22.21098
6913	5	2	2	2	4	0.794992345809936	23.2948025726854	19.2370785207439	229.567301155812	7.93631800370411	9.11003	8.4638	13.81625	14.26988	19.386
0897	5	2	3	1	10	1.00892950139727	20.9074517282945	17.5723467126991	229.827204658834	10.3401987172984	14.55325	NaN	NaN	NaN	NaN
9825	3	2	3	1	10	1.0207311873436	21.8697986224715	17.8288737483533	229.946840582651	12.9159241963476	14.08707	NaN	NaN	NaN	NaN
6305	4	1	1	2	7	0.982414290618897	21.1477514478015	17.6823878083308	230.230493325423	12.2706867798315	16.33945	6.63046	10.00426	10.59092	13.6955
1265	2	3	3	1	1	0.766202684783936	23.1176602138384	19.8530988762374	230.50779986591	13.5303568858148	13.49539	7.29503	13.20814	14.87646	17.74378
0385	4	4	3	1	4	0.984568496704102	21.878675618792	17.3360949036351	230.574551118329	12.5729724300491	15.09728	8.67622	15.16982	16.80416	18.47797
6305	4	1	1	2	5	1.00764609527588	21.731317209517	17.6227958264295	230.752568428983	12.5973827097791	16.38665	5.58998	10.23607	11.3991	14.8262
3329	3	1	2	2	1	0.961447729110718	23.0048245096156	17.6425297893061	231.61218307684	11.2988039725075	11.80943	7.51528	13.61126	15.47609	19.55536
6305	4	1	1	2	9	1.00376734256744	21.3842451054378	17.6304092198447	231.62781334648	11.5712903892182	15.44782	9.43188	14.03934	14.08921	19.1753
4721	2	3	1	2	8	0.887208529472351	21.8486183587226	18.935519539037	232.027531212849	11.5520896790138	9.97666	5.96235	15.7038	19.95582	28.87764
7873	4	3	3	1	5	0.966428997802734	22.3313712066115	17.9018360169623	232.034036265873	11.577087552777	15.13017	NaN	NaN	NaN	NaN
9537	1	2	1	2	5	0.948547729492187	21.3557229839586	18.4025417951384	232.120188642248	10.3131311973168	11.48965	7.42575	13.32891	19.63042	18.82342
1841	5	1	1	2	4	0.977562925100327	22.5958362556002	17.4492281329489	232.349365303761	11.399996144209	14.45059	9.13695	14.82194	18.7797	18.81039
8705	2	3	2	1	9	0.897334010696411	21.457781628952	19.07924846604	233.389525111038	12.3163733053783	11.15654	8.38603	19.83753	22.05845	33.70345
8337	5	2	2	1	2	1.117899974823	20.5883076042795	16.7189893322596	233.400450699305	11.0877116422878	11.79715	15.23949	26.2489	35.20542	33.34662
0769	3	1	1	2	2	1.05625688323975	23.0439947440036	16.9587848473943	233.619940718122	7.06062446278575	11.1788	8.16522	20.46345	22.678	36.04852
7073	1	5	1	2	6	0.939643723297119	21.8303284314746	18.4288646313232	233.762128103778	12.0498634471389	10.55078	8.57389	13.71684	16.10396	16.78654
8337	5	2	2	1	7	1.0780000333786	21.6996743135141	16.4784646584907	234.135214937395	12.0316599930536	14.0337	14.45433	25.00325	35.34603	34.10762
9585	1	1	2	2	9	0.840789991378784	22.8788051651794	19.1761705199495	234.348822226213	10.1380353380953	10.48056	7.11656	13.32621	14.25034	19.89573
7073	1	5	1	2	2	0.930225126743317	22.672971150456	18.1844769371522	234.667762359974	10.7879557318419	9.49231	8.1507	14.68502	17.71516	20.35683
6865	5	3	1	2	8	0.922455018997192	23.152803794017	18.2571918981466	234.798234361524	11.3563488985019	9.85865	8.68455	13.78639	15.46595	16.9325
3777	2	4	3	1	3	0.899468102645874	21.8978173958128	19.0302663235004	234.956361766508	10.8721323108484	13.28598	13.95784	23.63528	29.27979	24.68747
5873	5	5	2	1	4	1.03760876226425	22.568035157855	17.6099724633604	234.973507870761	10.2630622358148	11.83663	9.35493	17.39807	19.70573	24.02364
4753	3	1	2	1	3	1.06812653923035	21.8766343764336	17.0982765510161	235.286427424849	12.4860797364658	7.49022	11.32926	19.82388	21.28714	28.17853
9825	3	2	3	1	8	1.13310137884957	21.9605565672152	17.2133825255909	235.318409572341	10.8244273799238	10.1689	NaN	NaN	NaN	NaN
3521	1	2	2	1	5	0.930364499330521	21.6257045027429	18.6082453661454	235.627885259862	13.1564852353291	13.50584	12.65178	24.0828	33.57714	36.18873
0769	3	1	1	2	6	1.01456600761414	22.8580125130522	17.6118668372678	235.836921342093	12.4247529574476	14.00413	8.77079	19.71841	20.26833	32.44595
3329	3	1	2	2	3	1.01618470954895	22.7898078246524	17.6123105302964	236.015409306202	12.4145116927651	12.82372	5.54523	9.74795	13.07312	12.05582
8593	1	3	3	1	6	0.922627223968506	22.4170742764199	18.4225115254001	236.019411738796	12.3459122175451	14.78622	10.72696	16.95819	17.91221	21.66691
1057	1	5	2	1	7	0.965143255233765	22.0983979536305	18.0803034357695	236.202200509181	14.3050092075983	16.32776	11.92991	30.46455	33.01985	51.5043
8865	4	1	2	2	5	0.938270472335815	22.1428903004085	18.117832192528	236.593239561134	13.5027781005563	14.74086	7.12582	17.41787	18.60108	30.28739
7265	3	2	2	1	1	1.02833203582764	22.0333532487471	17.6833601952724	236.603003100997	11.9219641977424	16.11542	15.31383	24.582	29.2616	28.7084
1265	2	3	3	1	6	0.928561637878418	22.5309612321311	18.3376372974113	236.701594320922	12.6946955567311	13.43543	9.08172	15.85607	15.98063	21.60252
4721	2	3	1	2	9	0.840251841545105	22.8220251317146	19.3735327226087	237.005387777206	11.5821137762541	10.78336	8.24894	20.67719	22.91799	36.55294
8337	5	2	2	1	5	1.05302036952972	21.1695777785092	17.418027115862	237.52798076463	10.7110063288789	14.99813	17.32702	32.20604	38.58377	45.29545
4353	5	2	1	2	5	1.06411637763977	21.6811917618364	17.6951231350809	237.851410712694	10.5260399228563	13.23583	10.24508	16.36701	18.51913	20.162
6305	4	1	1	2	6	1.0214179058075	22.9216585705782	17.3006230168399	237.930596124731	11.1118813674849	11.1804	6.02954	8.775	8.78391	12.04917
4769	2	2	2	2	1	0.813645931720734	22.637582605172	19.8223696489149	238.287201638169	12.6787020066955	14.28591	8.01978	14.75904	18.37883	16.8633
8385	5	1	3	1	9	1.08821803665161	21.3177657469857	17.3372178424223	238.885354885459	10.9310606448093	11.9237	17.16043	29.5876	42.46883	39.79706
1265	2	3	3	1	3	0.820666557312012	23.0430587006957	19.451188642145	239.178780846672	15.0567720778366	15.31904	11.83193	21.2361	23.4944	30.35192
3361	5	4	2	1	2	0.923947214126587	22.2576642130677	18.4880988142565	239.194194663095	12.3001533276147	13.67468	14.3544	24.14264	33.02292	31.91533
4769	2	2	2	2	7	0.830131991386414	22.9667829539787	19.5572374484601	239.260061436829	11.325047598938	11.74989	9.71638	14.45231	16.41233	18.01201
6305	4	1	1	2	10	1.09624551582336	21.3509138984125	16.9444913048602	240.160714953831	9.55150034716911	16.45197	8.31271	11.82563	11.84955	15.93931
7265	3	2	2	1	10	1.06884317350388	22.7003068427511	17.544075507608	240.46123270753	10.3868534826558	11.2378	6.01331	13.89173	16.57438	21.85664
7233	2	4	1	2	6	0.879053192138672	22.6564524374136	19.2107714205285	240.553240871757	12.1888468585792	13.07756	9.99981	28.095	30.17283	53.49706
5361	4	2	3	1	3	1.03318980789185	21.7228597139886	17.6543014564371	240.926066709951	11.770288885666	13.1733	16.27107	25.35852	28.51008	29.7962
7825	4	4	2	1	1	0.977327296257019	21.6042241035645	18.2664551113577	240.978132837456	9.45932287134822	9.25291	10.7882	13.51751	13.54757	15.10668
7233	2	4	1	2	9	0.959839069366455	21.8482461766143	18.236768464968	240.985118322561	10.9881655877352	13.27096	8.0387	21.27208	23.81698	38.14671
0337	4	5	2	1	3	1.07571358598982	21.5648600080057	17.1706225789607	241.01014189073	4.37010247570525	7.83728	9.42882	22.03664	23.04701	36.59715
2257	2	1	2	2	6	0.794942928314209	23.263692077252	19.8710673367877	241.413170209769	12.9107712182457	14.51499	10.4503	21.22043	25.62897	33.41097
3521	1	2	2	1	1	0.940432875823975	22.3463802795313	18.3075723240946	241.475327760545	13.8288070217311	15.56273	9.535	15.84122	16.31502	22.1982
1377	4	2	2	2	7	1.07381619644165	21.5941430196632	17.3668688253797	241.582526015557	11.1805121924998	15.40434	8.87887	17.58881	22.88879	27.05422
7313	3	1	3	1	6	1.01789177284241	22.0875113088624	17.5700688314092	241.820025726549	11.9601294471987	10.80891	10.28889	15.80166	15.80344	21.85401
8385	5	1	3	1	6	1.1239821267128	20.9098237322901	17.476775421531	241.911005148104	11.1701740569417	14.80262	14.06805	27.24593	32.34497	41.65617
5313	4	3	2	1	8	1.2741791601181	20.7835370817347	16.3791679179496	242.077997129843	11.5799017952751	12.03946	11.30255	27.24025	27.97484	46.48739
3281	3	2	1	2	1	0.960960496902466	22.7345704139077	18.5929491855437	242.119949581471	14.0213418498554	16.60446	8.99648	15.51524	19.45615	20.44965
6305	4	1	1	2	8	1.1084090013504	20.8009546209972	17.2661127565714	242.29977473288	12.0541432885582	16.27221	10.32177	13.96264	14.00794	17.61472
3569	1	1	3	1	4	1.03218584918976	21.8093952148205	17.7382284211181	242.302970899615	12.2097193401645	16.12609	9.51033	21.30044	22.72515	34.88092
0897	5	2	3	1	4	1.07238158716474	21.4540400208849	17.5832206592493	242.612655737365	9.00201948189282	13.20755	NaN	NaN	NaN	NaN
4401	5	1	2	2	3	0.971856515407562	22.0052593434522	18.3924624950143	242.788499356039	11.2663999528566	11.98762	10.60426	29.03544	34.83731	54.62272
1105	1	4	3	1	10	0.99010768532753	22.1090077619242	18.0613450134425	242.906962926294	9.38240481863731	11.21746	11.7278	20.21176	29.35568	25.38602
4769	2	2	2	2	8	0.828030433654785	22.6471638829109	19.775446770435	242.991633865763	12.6489438626767	15.68589	10.77318	17.25364	18.39562	21.02516
9585	1	1	2	2	8	0.928893253326416	22.890666255515	18.7428504402367	243.175632403731	10.2114313305007	12.29334	10.02872	15.1499	15.16016	20.31136
8817	4	2	1	2	3	1.02120625734329	21.1416346746464	18.0858923254057	243.224306000077	12.9927504038891	17.10079	11.73176	29.12759	29.56917	51.6241
9425	5	3	2	2	5	1.03128774261475	23.243899928067	17.8289543072277	243.394039224713	11.1326629731484	10.89431	7.99852	20.66231	22.55869	37.38303
9537	1	2	1	2	6	0.988337085342407	21.4839810207705	18.3158616591694	243.618100878583	14.0034929020286	13.38163	13.09989	24.09361	34.17616	34.19633
2097	1	2	2	2	9	0.90859402885437	22.3021373591118	18.9995758297469	243.739656319321	12.3961306835933	11.55385	7.21339	18.70975	20.18668	33.76791
7233	2	4	1	2	2	0.915269630813599	22.1090061610481	18.9693357325099	244.036123317183	12.6548588296462	13.88452	12.67318	31.0002	34.4817	53.79105
8593	1	3	3	1	3	1.06120380020142	21.6921224338046	17.553547891117	244.273841797413	9.84335440132443	11.01255	9.37645	18.59359	21.58555	28.91981
6865	5	3	1	2	6	0.996652797698975	21.9630366459337	18.1950413903007	244.498295848539	10.7244419258471	10.79065	8.99305	15.46387	15.89189	21.05835
6081	1	2	3	1	5	0.961390695844378	22.3899916288293	18.1888984370974	244.78809197145	13.7850500293173	15.47709	NaN	NaN	NaN	NaN
1265	2	3	3	1	9	0.841026168823242	22.9687885861561	19.7103994588142	245.014092911351	12.7676258792407	14.99651	12.8095	15.60648	15.60709	17.07877
8753	2	2	3	1	7	1.04031881475449	21.2243512027044	18.0962720836996	245.241820077594	12.4368393905349	14.17742	12.20581	30.55177	34.72813	53.62496
8593	1	3	3	1	9	1.06911739349365	21.2515080762639	18.0321071155168	245.42599876544	9.16330711138646	11.24745	12.33909	21.73428	22.19907	30.88611
6305	4	1	1	2	1	1.04811248817444	22.010096035837	17.505597261639	245.53890031041	13.1929844328605	15.79343	6.14133	10.27864	11.49068	14.74177
0769	3	1	1	2	4	1.03212812519073	23.8996598995554	17.1266501436783	245.738133823735	14.7477165171286	16.01078	12.02636	30.47753	33.05877	54.51073
5313	4	3	2	1	9	1.16589644479752	23.2675685877104	16.4256563654215	245.847052504874	10.296160603098	9.38847	6.30412	16.26221	16.84316	29.65259
8337	5	2	2	1	8	1.16707328414917	20.8724167867217	16.9498474441757	246.930403895545	10.0310260608117	14.17356	17.48019	23.81958	24.07737	28.2736
4609	1	3	2	2	7	0.920673050880432	22.3546103407151	18.9118586697751	246.946454495036	10.6109474033509	12.55403	8.87791	24.91911	28.25371	48.36075
0337	4	5	2	1	8	1.04474691867828	22.3010619152248	17.4702770722406	247.150176015149	11.22427112093	12.12019	7.24756	15.94808	16.90014	25.38607
6305	4	1	1	2	3	0.983711804866791	22.2862632878956	18.345758520046	247.178407731496	12.2032864405694	11.5148	6.57091	9.62072	10.28649	12.65968
8865	4	1	2	2	4	0.993676986694336	22.2293696120576	18.0677785711916	247.871079762692	10.7158450052079	15.52138	7.6922	19.36069	21.02631	34.16713
0897	5	2	3	1	7	1.00748636954171	22.2876300887903	18.1989546326415	247.981793687133	11.7309432954994	13.9251	NaN	NaN	NaN	NaN
3329	3	1	2	2	7	1.06012859773636	22.9435485152188	17.7717231020515	248.06496127874	11.9239793696557	12.65974	11.1888	20.39833	22.06294	29.40551
4753	3	1	2	1	6	0.983015425443649	22.8104498332189	18.2427042565722	248.085370128267	12.7667013377997	16.50054	14.93733	25.47756	26.18804	35.24801
8817	4	2	1	2	5	1.03017302970886	21.6885662661815	18.2206658262982	249.214940132898	11.390083013413	16.37026	9.3158	24.81141	25.61725	45.80412
9585	1	1	2	2	3	0.895668083190918	23.3042432994302	18.9389750285936	249.429401107002	11.2000702533674	11.68323	6.1302	12.27747	19.66953	18.75439
7233	2	4	1	2	4	0.921287223815918	22.2727139488219	19.2612338992455	249.433033764289	11.2549108117263	13.30792	8.04098	23.5593	26.27383	45.84722
8593	1	3	3	1	10	0.956655387496948	22.7601153190864	18.3813799629511	249.510382199102	10.2963707699394	11.09697	11.6762	21.39766	25.2766	30.37173
6865	5	3	1	2	3	1.09412024116516	21.9293451665363	17.704157527336	249.71939852738	9.35071251085462	11.80493	12.36509	20.48149	20.52137	29.00906
7233	2	4	1	2	7	0.927892505645752	22.0251257992966	19.1408572437354	250.080987546405	12.7886243485315	14.66044	10.98225	25.72393	27.70277	43.25733
4753	3	1	2	1	9	1.15336085271835	22.0252953286068	17.497679140757	250.673082117747	13.2322358505341	14.35006	11.93017	20.81337	23.11925	27.09415
8593	1	3	3	1	5	1.12321432685852	20.9358626887805	17.885185981235	250.959971870263	9.11409544349033	9.53936	11.30793	18.44111	21.91405	25.4374
4769	2	2	2	2	5	0.872221737861633	23.6467370247175	19.3787845532288	251.039279107953	13.3091343031123	15.1934	11.77986	21.17101	26.96942	26.65647
3409	5	3	3	1	1	1.11319799804688	21.3617593345747	17.5930614712627	251.062674320371	9.20099152504582	13.62794	10.46913	18.76556	21.02141	25.69007
6401	4	4	2	2	4	1.030333373206	22.557043357408	18.0290510382188	251.689665481861	10.8541410274948	13.99924	9.92072	16.72073	21.79412	20.04785
0385	4	4	3	1	9	1.12429184646606	21.5602169989308	17.1977184872337	251.961493937778	11.6898301561807	14.94503	12.25984	26.3366	27.99797	39.02904
8305	3	4	1	2	6	1.11804921913147	22.2589306754103	17.7503505591191	252.032265686032	12.609413779052	15.28304	12.42984	33.99192	39.50311	64.91696
0769	3	1	1	2	3	1.12772432670593	22.6902228891003	17.6039917973752	252.211409805455	12.7490787916938	13.74224	11.09158	26.39613	27.09833	45.21561
7313	3	1	3	1	8	1.05806190376282	22.4372886926163	18.1046290404649	252.345026773918	10.4823598223755	11.83269	9.3795	16.98431	22.31124	25.31691
4769	2	2	2	2	6	1.03884351158142	21.3890450298501	18.4509664394822	252.365182147042	13.5588304285808	14.98264	11.82445	20.05081	26.46366	23.72696
7073	1	5	1	2	4	0.947247431945801	22.8409193159835	18.917547892964	252.403892401696	10.5072448010762	7.31646	8.2725	15.03542	16.18406	20.99492
8337	5	2	2	1	4	1.16858021490914	21.063382832662	17.2645539478944	252.745971046512	11.3069321227661	12.6643	14.07745	26.66456	33.71608	38.37978
4753	3	1	2	1	2	1.14646032428741	22.1330301702224	17.5742820330728	252.767497389567	10.3346012766343	8.8756	11.17055	18.19648	25.93694	23.89459
1009	1	1	2	1	1	1.03427797222137	21.9211954445296	18.2224665320744	253.411348916565	13.793897899981	16.60318	16.41383	27.55842	27.95872	39.04563
9585	1	1	2	2	5	0.948310312271118	22.5768130825297	19.052961808703	253.47475427839	11.071049331688	13.12248	11.79178	22.32308	25.88807	33.00586
3681	2	1	2	1	2	0.909858934674944	22.5275081345689	19.5929866897525	253.700932270908	11.6036841232349	14.497	7.05065	17.97803	20.58465	32.41877
0897	5	2	3	1	8	1.15408354454041	21.7379058248972	17.4627296103614	253.780764873874	10.3995438856104	13.21532	NaN	NaN	NaN	NaN
1009	1	1	2	1	6	1.20731015968323	22.3985109372462	16.7238777413125	254.811149004514	13.8533598702633	14.05021	14.73491	27.1264	32.33161	40.14579
9825	3	2	3	1	5	1.1655995716095	22.1374822709774	17.6427744961852	254.858053299309	12.0978075481468	13.887	NaN	NaN	NaN	NaN
9697	2	1	1	2	9	0.848959796905518	23.4745765790985	19.9851291316252	255.226645657276	12.0181525959574	14.06693	10.65481	15.90317	17.14897	18.67495
1329	4	3	1	2	10	1.0006386423111	22.5664773399254	18.4535981254545	255.499514737016	5.48210879809779	7.09487	10.12727	24.3411	25.94001	41.43052
3329	3	1	2	2	8	1.04292117404938	23.2894761414287	18.0843646591984	255.572608721074	10.939611416929	12.36998	11.01486	19.11437	24.22465	27.46856
	1	2	2	1	7	0.984065717697144	22.3903257868705	18.8700255867134	255.737595171366	19.3881091555152	18.3859	13.00878	20.57133	30.17096	26.33515
5313	4	3	2	1	1	1.22417848587036	22.3615383240724	16.5909447932929	255.776959246478	10.4280604253042	12.0428	9.95229	23.19851	23.84758	39.41044
8385	5	1	3	1	1	1.28910950469971	21.6202451471884	16.3631543869203	255.817298902416	12.1677594698445	18.03313	16.57885	32.87435	46.10946	49.27717
0769	3	1	1	2	7	1.05499450302124	23.4697572231014	17.9362836549225	256.863260461668	11.063248585942	12.58782	11.54195	27.15077	27.17368	46.65524
3521	1	2	2	1	8	0.992461970901489	22.2764335051829	18.7271062873494	257.049509258853	14.1898659750049	16.15372	10.55537	19.19073	29.63793	27.54641
0769	3	1	1	2	10	1.33919666576385	23.2962969838633	15.7767541008006	257.485895351584	11.8370772188785	15.8573	14.19563	44.48158	50.35311	90.98991
3521	1	2	2	1	10	1.12290112953186	21.9270244826285	17.6092952047588	257.822496263206	12.1220072646407	14.01601	5.48161	13.14494	15.64485	20.59312
2209	2	2	1	2	2	0.993082102203369	22.1708195870973	18.8293630785568	258.066856582627	10.5427838907519	16.33174	12.14708	30.55353	36.02783	53.99
3361	5	4	2	1	7	1.08509452486038	21.7509852750109	18.1657611708795	258.309531519677	11.6836723041639	14.96289	12.56784	22.46206	29.51744	31.78289
9697	2	1	1	2	2	0.869852834701538	23.7064794974504	19.5284365501419	258.313954463543	12.2502681755349	15.20649	11.50764	15.81575	15.90359	18.99515
3777	2	4	3	1	1	1.07146089363098	21.0386176283113	18.5787486740923	258.430228380689	11.2410313856434	13.96181	11.6205	19.46839	23.56469	25.68996
1841	5	1	1	2	3	1.08116992149353	21.8555807465631	17.9239187692376	258.481213123251	10.6464072591545	14.68304	11.46032	19.26138	21.03204	24.4939
6241	2	1	3	1	8	0.910029667854309	22.2092044886887	19.4652015835619	259.067774554284	12.659994828504	14.41924	12.16238	27.8279	28.6643	45.96214
8817	4	2	1	2	4	1.0872750005722	21.8151369471438	18.0277458850409	259.444249523852	13.441425404273	19.66689	13.37768	33.21195	36.53957	58.07325
3329	3	1	2	2	4	1.05621190910339	24.2015164576047	17.7160108878919	259.695051899486	11.5281565173731	12.70205	13.26759	25.77753	29.67233	39.37195
9585	1	1	2	2	6	0.909135503768921	24.2758833247204	19.5042217286947	260.073102672967	11.2329367730999	13.23184	10.7587	18.36698	22.15608	24.71824
3889	4	3	2	2	4	1.03402661061287	23.0682296255334	18.310110235151	260.644800568794	13.2399729098322	15.97863	11.05022	30.7718	32.99597	58.66284
7313	3	1	3	1	1	1.28312822723389	22.0854923312366	17.3046977869989	260.880677154499	11.4666541563653	12.72454	11.88118	22.02661	23.9152	32.38041
4353	5	2	1	2	8	0.989729468536377	23.0028288084653	18.8837857011714	261.420256827917	9.53508299939176	12.755	7.64681	13.3203	15.15795	18.92305
6033	1	3	2	1	5	1.02993647289276	22.8964388824923	18.5418579188535	261.908588462944	10.329127244954	13.07646	7.92464	20.87878	21.33069	38.70505
8433	5	5	3	1	9	1.07777202606201	22.3711641776442	17.9823030195903	262.261920361239	11.2738676408937	10.82355	11.25853	32.89873	37.96252	65.26933
7233	2	4	1	2	10	0.933943408966065	22.4845176324546	19.7077324267294	262.821087298633	13.6360644271251	17.83339	13.83892	33.95072	36.5368	58.42019
7313	3	1	3	1	2	0.943185298919678	23.8208051232242	19.1504843139363	263.147810747442	9.8748350375474	10.68497	10.31282	16.88812	22.91344	22.13883
4353	5	2	1	2	7	0.97415404586792	22.955695094736	19.0132570515064	263.158744785797	10.9403253213387	13.47679	7.01578	12.77	15.18002	17.70938
5921	5	4	3	1	8	1.0190653924942	22.9640007535442	18.6142530331081	264.030551188313	9.20412931374516	10.45013	6.10111	10.13693	12.8014	14.63835
3521	1	2	2	1	9	1.04201416233608	22.7729565649546	18.4516192995302	264.228887644603	13.3572433922284	16.11112	14.44868	24.59303	36.44233	33.07712
8817	4	2	1	2	8	1.07518855476379	22.5698296793085	18.0562848906201	264.28768896006	13.2399016561765	17.97009	11.30745	31.24333	35.0364	57.33831
5921	5	4	3	1	3	1.00182106508527	23.285912323562	18.782651508918	264.445735173607	9.29847074562611	11.0819	8.65182	16.26868	28.81207	23.77047
4753	3	1	2	1	5	1.18268822593689	22.2687680856298	17.7502357019593	264.455034247112	11.8964296612145	16.49127	11.2708	21.17609	23.85584	31.91957
3329	3	1	2	2	6	1.12092926979065	22.8493892307293	18.0974202551711	264.638822112257	10.7114720079362	14.79578	10.34564	17.10535	17.86738	24.31724
7025	1	1	1	2	1	0.98694923043251	22.467292171384	19.2274442968424	264.839610040675	13.4809004538469	19.69901	12.27526	19.60372	19.6429	27.18805
9697	2	1	1	2	6	0.783346801757812	24.3627257997968	20.5376445397182	265.167391599916	12.0064717354541	15.5529	5.8026	10.82514	11.51237	14.86559
1841	5	1	1	2	7	0.998070078441075	22.9620710026259	18.8006059761312	265.260701657721	11.8714364894798	15.94954	10.04342	17.10244	19.00595	19.96893
4753	3	1	2	1	8	1.28314184989929	21.8952768597951	17.0888240231205	265.266327276172	10.9579519664837	13.38937	13.04721	25.74639	31.70704	36.85403
3281	3	2	1	2	3	1.10212565231323	22.2323556305201	17.8764917076803	265.434898504955	11.5730452593342	12.82529	15.08684	30.32714	37.21094	45.35078
8705	2	3	2	1	10	0.996676328659058	22.3781526192793	19.1908306258884	265.63757120503	11.8012926828034	12.72521	8.54267	22.27363	24.48469	39.93201
5313	4	3	2	1	6	1.25608565940857	21.5589946301459	17.205718854724	265.861813439608	8.70971389456472	12.08433	7.75771	19.79323	20.52902	35.55881
4609	1	3	2	2	2	1.00261118888855	22.5880266717805	18.8665600216116	265.949544710048	11.970776794847	15.76938	9.70475	29.43223	34.85152	59.74306
4401	5	1	2	2	8	1.05803204870224	23.1896166992351	18.1043184694425	266.494924672825	9.81990953069893	12.38154	10.98461	28.67617	31.79592	51.56091
9425	5	3	2	2	8	0.968542462348938	23.611265667576	19.0326438154204	266.595101631552	10.2343947828579	11.66281	6.53193	20.77608	20.97678	44.70216
4401	5	1	2	2	1	1.01622295045853	23.4783824946835	18.8450632200358	267.393484977924	9.72763939339493	12.25972	10.25883	32.06196	34.64037	67.49066
2257	2	1	2	2	9	0.901981447219849	23.1446394795752	20.1790812984759	267.970663393562	12.6828402983217	16.47915	12.12653	20.79004	26.46687	28.25008
3521	1	2	2	1	6	1.02997835254669	22.1689794410358	19.2364101430517	268.29043891216	10.9325426010032	12.69135	9.02636	18.69288	28.58023	29.31349
9425	5	3	2	2	1	1.01458574981689	23.6703200941105	18.4055459243908	268.590082253895	11.0612053438979	11.24459	8.61345	25.88106	27.1693	52.67382
3329	3	1	2	2	5	0.993248817443848	24.4158303587418	18.6835267329764	268.855136947831	13.4189383038486	16.62741	10.23733	18.93991	24.62313	28.37967
3889	4	3	2	2	10	1.07881645417213	22.8429988288595	18.1095951972445	269.800993107939	12.0132542503574	15.84408	10.81037	28.65466	29.85493	53.33339
9697	2	1	1	2	8	0.917359667301178	24.0619708471836	19.7722713755011	269.880721589648	12.4539013545057	16.97466	11.64572	15.46321	15.55875	18.18265
5361	4	2	3	1	8	1.11760598659515	22.1034316132125	18.1261950623252	270.319885173231	12.064942427985	17.04374	10.65575	17.9385	19.14219	22.9052
3361	5	4	2	1	10	1.04118500947952	22.8621785374744	18.9274992487938	270.389926363041	11.4895622779989	18.04312	14.47965	25.67357	34.28787	35.27509
7281	2	3	2	2	10	0.927201311588287	23.3253330272634	19.6554233020258	270.469536622522	12.0351583451108	16.43492	12.70665	31.02115	36.13176	53.74232
9697	2	1	1	2	7	0.928123947143555	22.345633826894	19.8496014547054	271.049692228041	12.3383443303051	16.93136	11.4393	17.46335	18.07351	21.22221
8753	2	2	3	1	6	1.17369268083572	22.0727729924262	17.4591880520047	271.148813006241	10.4817267878128	12.99305	9.99977	24.37411	26.8816	42.33134
1057	1	5	2	1	10	1.06563461923599	22.5209334360111	18.594416531785	271.241655333526	13.8589679138741	14.56839	15.07473	37.80161	40.96261	66.59843
2209	2	2	1	2	1	0.920689192771912	23.2236872763213	20.0319605137341	271.273368334525	12.7100914448663	16.02828	10.99936	28.53628	31.59072	48.97619
9697	2	1	1	2	3	0.99665007019043	22.2722088346252	19.2452996868906	271.635580182252	11.7263113880979	16.63242	9.78238	17.57752	23.85644	23.22288
8385	5	1	3	1	2	0.876030133247376	24.3810755575457	20.1061953524028	271.862701259873	13.2868611205239	12.69422	10.54637	16.24282	17.07829	21.55044
6081	1	2	3	1	4	1.08941005210876	22.5546539114802	18.4417718796849	271.990449605665	11.6839900370467	16.27858	NaN	NaN	NaN	NaN
9425	5	3	2	2	4	0.991807493448257	23.6242503234114	18.9374537168915	272.462195056844	10.6703645269154	13.23736	8.83161	24.88914	28.03357	45.75027
0385	4	4	3	1	2	1.15652762031555	22.3517011143291	17.2959796835345	272.490527984991	11.5524740363361	14.78077	13.50305	22.72853	32.16544	27.85329
2849	4	1	3	1	2	1.19467729225159	21.4833322877254	17.5949777330366	272.838036651677	11.9246684178249	18.84345	15.73965	37.41118	39.8512	63.18047
1377	4	2	2	2	6	1.12412533950806	22.5185020509165	18.0896507638747	273.082800203232	12.4381546413606	19.1262	13.44704	22.02558	22.55144	30.50575
6241	2	1	3	1	4	0.861199159240723	23.9275620493832	20.2754235839727	273.087294460302	10.775840694263	16.82418	9.45996	22.32879	26.30476	37.61691
1841	5	1	1	2	6	0.958262916564942	23.5654106689284	19.6630892204745	273.561354270332	15.0984388025433	17.53188	5.72859	10.5073	13.67865	14.30294
2049	1	3	1	2	7	0.97477663564682	22.925867646719	19.6571625273861	273.632177370364	10.357385327928	14.49532	12.23767	19.7676	25.28066	23.49361
0849	5	3	2	1	3	1.19318754816055	21.3189204662722	18.0161201781398	274.059317389918	9.95185847747522	14.78547	18.64642	37.19489	46.42915	55.3073
1841	5	1	1	2	1	0.972846329498291	23.7842193185831	19.2047746765148	274.240479531602	9.20791493722759	13.43088	7.60493	13.54454	15.36455	16.36979
0897	5	2	3	1	2	1.28627701187134	20.9374664227241	17.3669920594356	274.331152903105	8.14406444893036	13.78063	NaN	NaN	NaN	NaN
8865	4	1	2	2	7	1.07696252632141	22.8394310483677	18.6413069839964	274.397352734752	8.25726534272936	14.02475	7.47676	21.12917	21.88721	40.50174
5361	4	2	3	1	9	1.10606087064743	21.612451696034	18.6163919980506	274.701304170345	13.4762124931376	16.52544	15.56898	29.6555	32.46673	40.87799
3329	3	1	2	2	10	1.16890453338623	23.3690062803537	18.2268082183164	274.991850523861	11.0420735409656	14.77464	10.76246	21.33724	32.72473	30.04342
0337	4	5	2	1	6	1.06628854560852	23.1130029768629	18.3716382420631	275.070172343685	11.8377349665395	12.1731	7.65521	17.73699	18.46599	30.24361
7873	4	3	3	1	4	1.06507414970398	22.4623434933411	18.5572914604432	275.765147493656	11.5442493035313	15.28186	NaN	NaN	NaN	NaN
3569	1	1	3	1	10	0.985472913742065	23.2719570491987	19.3332637923147	275.774531130624	13.0329119768742	20.37398	8.73621	21.05588	22.38582	36.74424
2209	2	2	1	2	7	0.933164593696594	23.4649661123479	20.045587886954	276.45536900954	11.6627852518667	15.58051	11.73528	28.9517	31.18897	50.48069
8817	4	2	1	2	7	1.03549208545685	23.4190801089599	18.6705430787663	276.788454132763	12.118608519154	16.93878	11.87492	31.96604	34.6949	59.12619
0289	4	1	2	1	1	1.18231674671173	22.9533649041538	17.3420352888476	276.797713113656	10.7076236865681	13.90805	12.51773	29.73113	30.34859	51.28021
8817	4	2	1	2	9	1.05161138076782	22.9365399553806	18.7160240779626	277.09661021596	12.420544113338	16.82078	12.03604	35.72406	39.05925	72.17806
3521	1	2	2	1	3	0.976967091560364	23.9841960697087	19.4200519926841	277.442008734178	13.2011463301411	19.36491	12.35251	19.57137	19.66564	26.97471
7233	2	4	1	2	5	0.969882437705994	22.9763104200131	19.7616496401906	277.845521754974	11.2100385009277	13.95238	10.06351	28.08484	30.10335	54.14851
3889	4	3	2	2	3	1.11451832117353	22.6040406853486	18.2617956538541	278.021604988083	12.9020367650259	19.44597	11.82816	34.0503	36.04143	66.41125
4721	2	3	1	2	2	0.873205308437347	22.948051886589	20.5507560406113	278.097558848471	13.0583814357006	15.00291	9.50825	20.46478	21.36238	32.65255
0337	4	5	2	1	1	1.2039861946106	23.8195864542229	17.3202402965412	278.13684589304	10.4826445789991	11.69615	7.41221	17.53748	18.34859	29.99316
8385	5	1	3	1	7	1.00300039815903	23.1446589308837	19.5417303790476	281.856128835576	10.4126985575336	7.11822	11.06836	19.3153	21.50499	25.56184
6865	5	3	1	2	2	1.16051478652954	22.6652967802978	18.4211538813007	282.063487558586	9.34185173797372	9.9034	10.8033	17.63689	21.38315	22.06042
2849	4	1	3	1	1	0.993592985630035	23.1984566308331	19.1863065381051	282.172016673477	10.3910591832846	14.80829	8.8258	24.23989	26.13141	45.27033
4401	5	1	2	2	9	1.04181069374084	24.0058292856829	18.782408455293	282.603501785187	9.41457755479776	13.17052	8.68755	20.68859	21.60937	35.4481
7281	2	3	2	2	1	0.953941135883331	23.6392925806134	20.1922945638438	282.87537920681	11.9412762197544	16.89744	11.85552	29.60192	32.36135	51.72511
4401	5	1	2	2	6	1.07887891101837	23.4035280598382	19.0422764309985	283.131486094043	8.80937389506289	13.87343	6.57757	16.03361	16.8521	27.93338
6081	1	2	3	1	2	1.01429311294556	23.422622353721	19.0286702022374	283.265140587329	11.3172432371907	18.88366	NaN	NaN	NaN	NaN
6305	4	1	1	2	4	1.12793946266174	22.5457094925117	18.2904471651903	283.332329444652	10.7452821602616	22.27863	10.90242	15.21231	15.21593	19.46848
1009	1	1	2	1	8	1.07165298461914	23.1207037714869	18.7650746865562	284.552639782495	10.8668627933892	13.34805	10.50106	21.12344	24.06267	32.34373
4769	2	2	2	2	9	0.844258006095886	24.2172844492015	21.1948034569387	284.939108869481	10.45351192706	14.93544	11.5283	19.82291	25.71301	25.45079
8865	4	1	2	2	1	1.09700319998605	24.0315161580386	18.8488644577501	286.188787796253	8.33383534919651	11.4678	7.28979	18.80129	19.22476	34.49244
5313	4	3	2	1	10	1.27790783786774	22.6018340094565	17.4887065812535	286.551808058016	10.2910766589438	12.03323	8.15816	20.39557	20.81665	36.37059
5921	5	4	3	1	5	1.52256903648376	21.2443793118316	16.4048382074022	287.203562459269	6.07690349155339	10.5793	12.70286	25.41081	28.27917	37.65764
2257	2	1	2	2	8	0.949833390235901	24.0150866641766	20.0790751481071	288.524783421953	12.7599740946678	17.98791	13.19297	23.05521	27.70135	29.01043
3569	1	1	3	1	3	0.995157713890076	24.2216396917588	19.3253125177847	289.041340392418	14.539802201555	20.70589	7.88241	20.14862	20.71711	36.67084
2257	2	1	2	2	4	0.832826921081543	25.1294884067768	21.4289350208665	289.221543663016	12.2403995967112	18.43328	7.32784	9.91216	9.91876	12.91926
6081	1	2	3	1	7	0.995758695602417	23.3777305765082	19.9656351684158	289.256909800479	11.2507199970006	17.32548	NaN	NaN	NaN	NaN
6241	2	1	3	1	3	0.883019039154053	24.4324247946103	20.8492394518716	289.578878254466	9.28886347363176	20.24657	6.83528	17.91806	18.72404	32.65927
8817	4	2	1	2	2	1.12589040327072	24.0079802860691	18.3388980159394	290.093717561444	12.7519445379084	19.89363	13.97475	43.12405	46.29398	88.38418
7025	1	1	1	2	9	1.01517493629456	23.1169393441219	19.7958909417366	290.23863997254	12.9311459513723	18.36001	12.59395	19.7831	20.35839	26.14892
8817	4	2	1	2	10	1.12156370687485	23.3206835509273	18.537909534362	292.63971196982	13.3986244483366	16.90596	12.10087	35.77798	39.70698	69.58421
0289	4	1	2	1	3	1.1777231565203	22.9741544321432	18.1262515463316	293.040576061068	8.45749031161454	11.18052	11.76966	33.79009	35.38507	65.07843
6241	2	1	3	1	2	0.992090419769287	23.2581408345953	19.7888475433076	293.100544293924	11.4721635753945	16.16809	8.02881	20.39609	21.20316	36.49397
5825	5	1	2	1	10	1.06963496303558	23.4227190345051	19.4308128317331	293.210309766457	10.2202057619614	16.89798	NaN	NaN	NaN	NaN
3569	1	1	3	1	5	0.938491593933105	24.4506898778138	20.1854202836412	293.510762628846	12.8634116035111	21.73525	9.16037	23.73508	24.27717	42.84489
3409	5	3	3	1	6	1.12010455055237	22.7107137033791	19.2826910965492	295.170003573029	10.236413993781	15.92003	10.86942	20.23633	21.49487	28.71802
5873	5	5	2	1	7	1.1699473156929	22.7392511640611	18.745132731732	295.312509627389	9.91132304306553	13.6446	12.39274	18.86387	19.73219	21.72963
3409	5	3	3	1	7	1.30676789093018	21.5260310762418	17.8794828391182	296.443761294372	9.7620249443797	15.94851	21.73883	46.86228	58.58494	73.05785
6033	1	3	2	1	10	1.02920489931107	23.9132847694775	19.8757699327011	297.182490461317	11.0407850207203	13.85839	7.68224	22.78921	23.70354	45.80576
7313	3	1	3	1	9	1.04545310783386	24.292214847161	19.4188361603792	297.445435459984	11.1688499684557	12.85362	11.61141	15.73425	15.74674	19.85957
7873	4	3	3	1	2	1.30543032073975	22.3469257759516	17.6115535921442	299.061460349499	13.4064430886806	17.24436	NaN	NaN	NaN	NaN
5873	5	5	2	1	1	1.11289447593689	23.6677039168276	19.2758293124764	300.211503323694	9.45649746283448	14.26079	11.33188	19.74801	23.91643	25.84004
0289	4	1	2	1	9	1.20768090248108	23.227281761575	18.1735881654078	300.433674042206	11.5342254256541	16.95311	8.61181	21.50176	22.68175	37.82905
0289	4	1	2	1	6	1.3275009727478	23.2287482123413	17.7444492589898	301.385708820291	9.09249196103742	14.52581	8.25209	21.6722	24.50149	39.24412
8817	4	2	1	2	6	1.18447313976288	22.8844755410922	18.6715956331429	301.396673629204	13.2642754951572	20.54436	15.76471	42.01322	42.76023	77.86784
1841	5	1	1	2	8	1.03518679046631	24.1510239772474	19.6374993985576	301.550242592642	10.0526445591552	16.68945	9.82293	17.4373	22.3264	21.1805
3521	1	2	2	1	2	1.41930920791626	21.7836808742574	17.5269795440159	301.777936136881	10.8460302155203	14.3613	5.51328	10.48877	12.77106	16.51347
2257	2	1	2	2	2	0.920656365966797	24.6998014861723	20.7043176818335	302.272058961638	12.1253893922624	17.4516	8.77897	16.15783	19.05112	23.36735
9425	5	3	2	2	3	1.0546309261322	24.4709340796136	19.7009702296482	302.386036526561	9.83571541071928	12.80237	9.91409	26.10041	29.15909	48.49559
4769	2	2	2	2	10	0.822439041137695	25.4841516270679	21.9120184819593	302.708637242826	12.6657328996941	18.83566	7.53737	13.47808	17.46313	18.98939
3889	4	3	2	2	9	1.04971984863281	23.8422129097045	19.4383507722151	302.994085475785	12.6018706568302	17.57609	10.31963	28.61795	31.19845	53.89068
9425	5	3	2	2	7	1.1807245759964	23.7058784222463	18.6661389386423	303.541134685694	11.0248595446362	17.53192	10.62506	26.05484	28.51029	45.77942
3409	5	3	3	1	9	1.22575525360107	21.6426164967974	18.7931665209529	303.60698662246	8.77151150202304	13.60342	20.68015	38.66001	48.8293	54.31752
4401	5	1	2	2	10	1.03632594680786	24.3425926384594	19.8236699433007	303.720010430132	10.9487022877675	18.21099	10.85863	25.96364	26.7188	44.13107
2209	2	2	1	2	9	1.0613711514473	23.1547710914163	19.9228498355179	304.217895563046	11.3625974915459	17.01445	11.93476	31.28282	36.53495	57.28486
1841	5	1	1	2	10	1.08360785293579	24.2632143604204	19.3166594397103	304.691370714796	9.10378234992761	18.00367	10.57171	19.42085	32.79735	27.9927
9425	5	3	2	2	6	1.17258901309967	22.8357060995181	19.2051745717302	305.60532232146	10.7947504995859	15.07248	7.63051	20.61134	21.19949	38.64035
3889	4	3	2	2	7	1.1963364071846	21.9622061849865	19.1397357981795	306.667142782906	12.377154516506	22.98138	17.29494	46.12437	47.79293	84.48922
4721	2	3	1	2	5	0.902371649551392	24.8114241663971	21.2467150203895	307.286555336968	11.4688380814492	13.46553	6.72547	15.69198	16.21313	26.95385
2849	4	1	3	1	3	1.05821799659729	23.697213885037	19.5648442922605	307.605008802741	11.2376456483004	17.42774	4.88975	11.81438	12.47356	21.07366
2849	4	1	3	1	4	1.18135953998566	22.6317488288582	18.9318117519933	307.880754017317	10.8859707730862	19.83736	16.28561	43.3389	45.43925	79.74063
1841	5	1	1	2	5	1.09705172395706	23.5569220412188	19.6011082973883	309.414258098051	11.4266956017432	21.65819	13.37598	23.893	35.14574	31.30687
2257	2	1	2	2	5	0.88685210609436	24.8151652457089	21.3271363007201	309.67495796183	12.2415315570251	19.94289	11.8463	21.78261	25.49256	30.57778
6865	5	3	1	2	9	1.10900272293091	23.8952855809486	19.1505884614046	309.695688355593	10.0133659516439	15.44698	8.29634	15.83508	20.61086	23.30918
1057	1	5	2	1	9	1.26103550720215	23.5597969638083	17.6765274160459	310.505945901827	15.7471505394521	20.26631	14.0637	38.81717	42.83485	73.0537
3569	1	1	3	1	9	1.12584533615112	23.6973719479337	19.3568154146704	311.209376818903	10.4070154980067	19.17518	8.26791	20.06274	20.88984	35.18968
3889	4	3	2	2	5	1.18353108930588	21.8736898134994	19.4155537070826	311.721503939085	13.1261831321877	19.61359	18.34072	48.9022	50.51923	89.6941
8385	5	1	3	1	8	1.14446795368195	23.1990142359963	19.3346055014345	312.015824252607	9.20709010893964	15.0758	10.85556	22.3967	33.28885	34.93197
5825	5	1	2	1	9	1.14836521625519	23.5570770916551	19.2777784708432	312.52170460095	9.90666414235114	20.40408	NaN	NaN	NaN	NaN
1841	5	1	1	2	9	1.11425779380798	23.8336490688347	19.4501297923598	312.707902394329	8.93972637161164	18.06246	11.69793	20.45352	22.1879	25.74284
3569	1	1	3	1	7	1.23426297140121	23.2771950746308	18.8742061178977	312.868644415724	8.28079651840671	10.96858	9.29261	23.85667	24.09047	44.22939
0289	4	1	2	1	10	1.29246616091047	22.295793004665	18.4048092022976	313.034048962436	9.64421731075896	12.3696	10.61029	23.6698	27.18811	38.777
0337	4	5	2	1	2	1.29246616091047	22.295793004665	18.4048092022976	313.034048962436	3.97176332998238	10.24032	6.21122	14.06423	14.36462	23.30707
1009	1	1	2	1	3	1.17972432732582	23.5102087506697	18.8404915095343	313.545584094308	13.177523210347	18.65613	11.84015	18.18992	18.31441	24.47682
4401	5	1	2	2	7	1.09089385643005	24.7666582476436	19.8634141711554	313.636218905987	8.5855999707203	14.25274	6.71135	17.98213	18.99403	33.19025
3681	2	1	2	1	8	0.924015590286255	25.1752284731817	21.2983330402735	314.702839705704	12.0248755403178	17.75733	10.30254	27.23844	28.3361	49.26096
7025	1	1	1	2	8	1.05669952440262	24.1796178981637	20.0814719379778	314.912549807623	12.2557543438157	20.7839	14.51729	21.68192	22.30337	27.20625
7025	1	1	1	2	5	1.12198233604431	23.0291097472068	19.8517314348755	316.62564319573	10.856189247462	20.15666	15.21111	24.20441	30.0206	28.17201
3681	2	1	2	1	6	1.04015583000183	24.4983844356732	20.4139823113754	316.659669592539	11.3229610114717	13.03192	8.97873	21.65374	25.95017	38.05927
6241	2	1	3	1	6	1.10916656684875	24.8261781316469	19.7361246168754	316.78461491408	10.8063767387662	15.92483	10.68065	24.70471	26.14425	41.41887
7825	4	4	2	1	2	1.34264325714111	23.6357175520724	17.9607838369237	317.923725001611	9.54459209104578	11.91045	9.74886	15.50255	15.98778	19.00382
6081	1	2	3	1	9	1.08382694625854	24.367846546214	19.704164206843	317.936900983038	13.1116040382916	19.82443	NaN	NaN	NaN	NaN
6081	1	2	3	1	3	1.08587182388306	24.0242037937471	19.9615735397339	318.498531223289	11.2423996154638	19.8132	NaN	NaN	NaN	NaN
5873	5	5	2	1	9	1.20697344875336	23.2826519219171	19.3486222741606	320.473053580415	9.14417575181885	15.84806	18.82807	36.33745	45.49289	49.62148
6305	4	1	1	2	2	1.09474608039856	23.6652436430643	19.7546409834459	321.763559547126	10.9232852269116	15.90965	4.79946	9.24111	10.09383	13.33274
7873	4	3	3	1	3	1.47943565597534	24.1710357839738	17.0458534028133	322.154851251149	12.9856970928341	21.77013	NaN	NaN	NaN	NaN
1841	5	1	1	2	2	1.10276557540894	24.1834621061282	19.8300231071421	322.484155669198	10.0562071866074	18.3424	9.20009	14.94407	16.92906	18.24266
7825	4	4	2	1	10	1.26719903182983	23.0111058936908	18.352697644619	324.062346335973	10.8589064856916	15.56176	10.9803	18.83735	19.02044	26.72723
6241	2	1	3	1	5	1.13285754489899	23.8497858772007	19.8372304120854	324.95254746851	10.1076257889234	17.00792	10.98622	25.89878	27.29393	44.12452
7825	4	4	2	1	3	1.43866906356812	23.0057821621787	17.5561628334235	325.01178786168	10.3492023311311	14.79351	11.5653	20.48113	21.04834	27.47047
1009	1	1	2	1	2	1.08273201026917	24.2111188084563	19.9178084790753	325.176726078692	12.9796670839824	17.57854	13.01747	28.55771	30.59237	41.94855
0289	4	1	2	1	5	1.17877784156799	24.0860118113669	18.9871207395394	325.566825010742	10.8126577258061	14.59483	11.02075	25.52202	26.44793	42.63629
1009	1	1	2	1	5	1.23200418519974	23.5252114889576	19.0772744307107	325.63970723197	12.2333397088047	16.12491	12.81807	21.24966	21.76302	30.21651
3361	5	4	2	1	9	1.16938517618179	23.3036580063728	19.8200309460153	328.263390617986	10.0064065701118	16.20249	17.73003	24.00535	25.09522	27.54697
3569	1	1	3	1	1	1.02794288730621	25.389974978195	20.1586359216702	329.445196989222	9.96267210146484	18.07829	11.32948	27.10515	27.45085	47.21755
4401	5	1	2	2	2	1.15072234153748	24.225596315249	19.4279180292994	329.510797066902	8.79871894759862	15.82897	11.2301	26.50836	27.43774	45.27
3569	1	1	3	1	8	1.09969633483887	24.7381120973713	19.9326280110485	329.698046817716	11.7968116225731	19.78664	10.08574	24.17772	24.60993	42.38845
3569	1	1	3	1	6	1.19568859291077	23.73963263717	18.9367481697521	330.267393547427	11.0177381133761	18.61189	7.71521	20.80019	21.456	39.36793
2257	2	1	2	2	1	0.914515793323517	25.066767787557	21.8462457169686	330.518245882959	11.6809923399547	19.55987	6.38825	13.11345	14.86524	20.89633
2209	2	2	1	2	6	1.06958404541016	24.2237088924784	20.4474528708319	331.982935450238	12.1603044313197	17.82734	10.16881	26.63271	27.60429	48.50496
5825	5	1	2	1	6	1.11789361724854	24.0050981316611	20.1300197448294	332.478648099343	9.44231903537401	15.37385	NaN	NaN	NaN	NaN
3681	2	1	2	1	3	0.91142515296936	25.0222698066737	22.1388563322137	332.571911957999	11.5549659497105	16.42841	11.23593	25.32604	28.81944	40.03367
3681	2	1	2	1	7	1.07106268358231	24.1516976696285	20.1199902866852	334.192171879457	8.89508113048901	11.07967	12.42796	26.80196	28.89493	43.31447
7025	1	1	1	2	6	1.04311297988892	25.14111490199	20.6264502731361	334.89622418567	11.189177140554	16.86208	12.38533	20.62535	30.07601	27.47475
2849	4	1	3	1	5	1.07496074581146	25.0445250093768	19.966629539689	336.472876606157	12.5181170784824	24.43884	11.91156	36.49721	37.28466	74.02402
3409	5	3	3	1	8	1.08591630706787	24.6181982745098	20.4639038860734	337.319105082018	9.52340681493283	17.77673	8.46832	15.37831	19.46088	20.97288
3569	1	1	3	1	2	1.00272983551025	25.7446650351801	20.8333245322978	337.936193327025	7.89466982586297	18.90285	10.10662	27.71299	29.32615	50.1805
7233	2	4	1	2	1	1.02401591720581	24.2709131736604	21.1383061252374	338.496245428209	11.7554200338968	19.24661	11.95859	29.06897	32.32952	48.99567
0289	4	1	2	1	2	1.15489269590378	24.9059974348219	19.6496632376888	340.16113538886	9.46159585146258	14.12201	9.04991	22.71709	23.74706	39.89602
1009	1	1	2	1	7	1.22304830551147	24.2806147326044	19.4546644942613	340.420181996327	9.93669884014189	13.72152	18.48772	36.31399	39.31741	53.78634
9425	5	3	2	2	2	1.16783874702454	25.1103124974076	19.5382477301094	340.504187861311	9.88646368488952	14.58993	7.69953	21.64148	24.19272	41.39487
7025	1	1	1	2	10	1.0483909599781	25.2199301446627	20.5762002233945	340.701472832281	10.7906671829686	18.45009	9.8055	17.23933	33.27908	20.15451
5825	5	1	2	1	3	1.22041690135002	23.6814671981244	19.9609681635126	343.957669493255	10.7726676992388	22.96277	NaN	NaN	NaN	NaN
1009	1	1	2	1	10	1.22027576208115	23.7976469520803	19.7653348049079	344.122705079968	10.5491738874532	16.72032	16.59477	30.46919	36.7137	42.58434
1009	1	1	2	1	9	1.49057246017456	22.6693528171913	18.1722623780038	345.624627141433	11.0658704830091	15.59343	17.83078	32.69662	39.96191	45.88576
3681	2	1	2	1	5	0.880174644470215	26.2206504256768	22.562664839979	345.75458520579	11.5523324599136	14.62763	9.42374	24.06378	28.02919	43.52
3681	2	1	2	1	9	0.966440762042999	25.1873771089063	22.0869120526453	346.337847247062	10.8652412120133	17.36978	11.16684	25.6276	27.3894	43.04623
1217	2	4	2	1	3	0.989425854682922	25.7124283037907	21.6026807122137	350.495868471133	12.7538857513003	20.94489	10.61199	27.64599	28.12414	50.54673
1217	2	4	2	1	5	0.961836728504726	25.7289962234623	22.1720536032255	351.035922494744	11.5406753830847	17.31445	10.49944	29.62366	33.04959	56.52581
5825	5	1	2	1	5	1.21249650478363	24.1131169443636	19.6642340705577	351.174993223116	10.1371230912747	18.17922	NaN	NaN	NaN	NaN
5825	5	1	2	1	7	1.23781956195831	24.1633131299476	20.1191139329817	354.541874667807	10.2501819220615	20.64074	NaN	NaN	NaN	NaN
0897	5	2	3	1	3	1.19606378030777	24.0989319157401	20.385339023492	355.180899802692	9.43689338791843	19.50584	NaN	NaN	NaN	NaN
9697	2	1	1	2	5	0.930315376281738	26.0908864407252	22.329411563852	356.044660164228	10.5032854975012	18.05857	11.40212	17.1891	20.0362	19.41439
1217	2	4	2	1	6	1.21417650375366	24.138245795703	20.6683682795064	361.251549418539	11.4485104832902	16.94732	16.00092	38.87828	42.3089	62.3522
8817	4	2	1	2	1	1.15388762512207	25.4462600972458	20.1999931308832	361.701523556045	12.3662110456821	23.62662	12.64208	32.93858	34.91567	59.71165
1009	1	1	2	1	4	1.53976253128052	22.7963924634127	18.0859548309052	368.776735304337	9.57336724162772	12.55342	13.9207	22.57574	23.61453	30.13286
3889	4	3	2	2	6	1.28099168300629	26.6654975123952	18.2977065628792	369.104205268847	12.0025846793089	23.55291	14.79847	35.6191	39.21947	61.77164
1217	2	4	2	1	1	1.06190825366974	26.3414565350235	21.3801354723645	369.466587220084	11.1385759267273	19.16519	11.28286	33.82921	36.05283	66.92238
6081	1	2	3	1	10	1.14874410438538	24.9272758655163	20.991419020943	372.253397810214	11.6510863854836	19.2307	NaN	NaN	NaN	NaN
1217	2	4	2	1	7	1.35022124290466	24.2716819889894	19.6007750866724	373.15163601358	10.5655034210591	18.1391	17.05767	41.62354	45.80266	71.64824
2849	4	1	3	1	10	1.16078717536926	25.5078207814696	20.6410302336096	375.08495213348	11.1639396216044	25.71024	11.05742	30.78764	31.65308	59.41329
0897	5	2	3	1	1	1.31627314910889	24.2299063711245	20.118820389037	375.52732034448	8.81290687536288	18.72722	NaN	NaN	NaN	NaN
6081	1	2	3	1	8	1.14090078163147	24.9392009750903	20.8899490639294	377.519677606137	10.7157356312948	20.29186	NaN	NaN	NaN	NaN
2209	2	2	1	2	4	1.01921875534058	26.3474336887066	22.6055527402818	383.120376573083	10.8285055419991	20.86582	7.58014	20.89386	23.67785	39.05742
5825	5	1	2	1	4	1.1259077911377	26.5988481154973	21.4170535825961	385.514304667435	10.4936947097874	19.24521	NaN	NaN	NaN	NaN
4401	5	1	2	2	4	1.21570828742981	25.7770636714283	20.9496811914924	387.19543244365	8.77776457262245	15.82142	10.11348	24.82782	26.75256	43.12818
0289	4	1	2	1	4	1.4153489151001	25.5585709161093	18.7941371074755	388.629568761479	10.0934279258813	20.28724	10.99192	23.66945	24.70176	37.54811
8385	5	1	3	1	5	1.40957735824585	25.4080608844566	19.5824418821244	392.794052116262	8.85646833334962	20.34206	0	0	0	0
	2	2	1	2	10	0.997538444519043	26.8187671462828	23.3613255983478	403.777008821495	11.2074416001508	21.94788	13.29322	32.23328	34.98077	55.27227
7825	4	4	2	1	6	1.42010440063477	25.1041786623756	19.9553965637471	411.147927054449	8.43323172008736	17.07047	10.28189	18.0147	19.2016	24.24727
7025	1	1	1	2	4	1.21685705947876	25.704773680963	21.9529874336438	415.116206935654	10.4663554434691	22.15075	13.78683	20.11558	20.54083	25.02222
5313	4	3	2	1	7	1.54653195953369	25.6515142641081	18.5292214352244	425.175295760431	9.33367174475065	15.71568	8.84326	22.8113	23.59167	40.74357
7025	1	1	1	2	3	NaN	NaN	NaN	NaN	NaN	17.41936	11.74491	18.0455	20.36858	21.70156
7025	1	1	1	2	7	NaN	NaN	NaN	NaN	NaN	14.19677	6.81558	12.48815	14.04093	17.12224
	2	2	3	2	10	NaN	NaN	NaN	NaN	NaN	NaN	11.14156	23.25608	24.67338	36.47367
	2	3	1	1	10	NaN	NaN	NaN	NaN	NaN	NaN	6.19984	11.02071	11.94264	15.49054
	2	5	3	2	10	NaN	NaN	NaN	NaN	NaN	NaN	6.23406	14.74314	15.1397	25.35097
	3	5	3	1	6	NaN	NaN	NaN	NaN	NaN	7.35339	8.58979	14.73696	16.21931	19.48589
0289	4	1	2	1	8	NaN	NaN	NaN	NaN	NaN	1.56524	2.27093	6.05612	7.97786	9.19867
	4	1	3	2	10	NaN	NaN	NaN	NaN	NaN	NaN	11.05742	30.78764	31.65308	59.41329
	4	2	2	1	1	NaN	NaN	NaN	NaN	NaN	17.8012	9.41549	26.25766	27.57736	47.6165
	4	2	2	1	2	NaN	NaN	NaN	NaN	NaN	15.14112	8.61151	22.25108	25.19542	38.66413
	4	2	2	1	3	NaN	NaN	NaN	NaN	NaN	15.12363	10.7878	28.3657	30.89471	51.99006
	4	2	2	1	4	NaN	NaN	NaN	NaN	NaN	7.43157	9.75979	24.69116	25.53966	43.91755
	4	2	2	1	5	NaN	NaN	NaN	NaN	NaN	29.42053	12.34443	38.81365	42.1861	75.8599
	4	2	2	1	6	NaN	NaN	NaN	NaN	NaN	20.99303	14.02083	33.90115	34.78093	59.09678
	4	2	2	1	7	NaN	NaN	NaN	NaN	NaN	19.60473	8.21991	20.46427	22.00173	36.32782
	4	2	2	1	8	NaN	NaN	NaN	NaN	NaN	18.55567	11.39107	28.90146	30.30594	51.83806
	4	2	2	1	9	NaN	NaN	NaN	NaN	NaN	22.73971	12.94528	34.42559	34.83787	64.36033
	4	2	2	1	10	NaN	NaN	NaN	NaN	NaN	21.44779	8.90672	25.55089	26.74245	50.09828
5825	5	1	2	1	2	NaN	NaN	NaN	NaN	NaN	25.63593	NaN	NaN	NaN	NaN
	5	3	2	2	9	NaN	NaN	NaN	NaN	NaN	10.35513	6.01341	16.10976	18.86695	30.26981
3409	5	3	3	1	10	NaN	NaN	NaN	NaN	NaN	1.99462	9.40823	15.20934	15.43281	19.84473
